# Supplementary material for: A large-scale genome-wide gene expression analysis in peripheral blood identifies very few differentially expressed genes related to antidepressant treatment and response in patients with major depressive disorder
Source: Neuropsychopharmacology. 2021 Apr 8;46(7):1324–32. doi: 10.1038/s41386-021-01002-9 (PMC8134553; doi:10.1038/s41386-021-01002-9)
Supplement: Supplementary file 2 — Supplementary Material 2 [file 41386_2021_1002_MOESM2_ESM.xlsx]

## Sheet: Table 1
Table 1: Genes differentially expressed between vortioxetine and placebo at week 8 (Test 1)
Mean = mean of normalized counts divided by size factor obtained using DESeq2; Log2FC (SE) = log2 fold change (standard error); FDR = BH adjusted p-value; PVE = Proportion of Variance in gene expression explained by treatment type.
Symbol	Name	Mean	Log2FC	SE	p-value	FDR	PVE
WDR74	WD repeat domain 74	4.882e+02	-6.131e-02	0.011892	8.429e-07	0.01126	2.642e-02
APBA3	amyloid beta precursor protein binding family A member 3	8.712e+01	1.074e-01	0.025304	2.276e-05	0.15200	3.323e-02
UBE2W	ubiquitin conjugating enzyme E2 W	6.435e+02	-9.572e-02	0.025467	2.038e-04	0.90757	2.228e-02
NID2	nidogen 2	3.139e+01	6.011e-02	0.018054	2.050e-04	0.68469	1.098e-02
ZNF778	zinc finger protein 778	5.527e+01	8.838e-02	0.024102	2.376e-04	0.63462	4.166e-02
LRRC42	leucine rich repeat containing 42	4.095e+01	-9.200e-02	0.025357	3.551e-04	0.79056	2.593e-02
FN1	fibronectin 1	6.613e+01	6.076e-02	0.018603	3.978e-04	0.75899	1.292e-02
PAPOLA	poly(A) polymerase alpha	1.862e+03	4.688e-02	0.013286	4.352e-04	0.72670	5.733e-03
WBP1L	WW domain binding protein 1 like	5.195e+02	5.882e-02	0.016720	4.619e-04	0.68544	1.058e-02
CYB5D2	cytochrome b5 domain containing 2	4.965e+01	8.798e-02	0.025211	5.112e-04	0.68276	2.556e-02
NVL	nuclear VCP like	1.576e+02	8.245e-02	0.024211	6.703e-04	0.81394	3.245e-02
PIGU	phosphatidylinositol glycan anchor biosynthesis class U	5.228e+01	-8.586e-02	0.025460	7.189e-04	0.80014	2.086e-02
DIP2B	disco interacting protein 2 homolog B	1.150e+03	-5.831e-02	0.017492	8.762e-04	0.90030	1.427e-02
HMGXB3	HMG-box containing 3	2.753e+02	8.234e-02	0.025069	9.677e-04	0.92329	2.789e-02
PPIH	peptidylprolyl isomerase H	9.709e+01	7.677e-02	0.023544	1.222e-03	1.08809	2.321e-02
WDR17	WD repeat domain 17	2.450e+01	-7.455e-02	0.022825	1.230e-03	1.02702	1.405e-02
SH2B1	SH2B adaptor protein 1	1.702e+02	-8.111e-02	0.025469	1.312e-03	1.03067	1.620e-02
ATG7	autophagy related 7	4.764e+02	-6.937e-02	0.021569	1.461e-03	1.08428	1.384e-02
EVI5L	ecotropic viral integration site 5 like	6.020e+01	7.281e-02	0.023951	1.500e-03	1.05431	8.162e-03
GAN	gigaxonin	2.886e+02	7.788e-02	0.024674	1.507e-03	1.00655	1.004e-02
ABCA5	ATP binding cassette subfamily A member 5	4.323e+02	7.550e-02	0.024193	1.650e-03	1.04975	1.807e-02
GZMM	granzyme M	1.359e+02	7.921e-02	0.025413	1.808e-03	1.09761	9.759e-03
DDX28	DEAD-box helicase 28	1.323e+02	7.816e-02	0.025014	1.839e-03	1.06811	1.963e-02
USP30	ubiquitin specific peptidase 30	5.598e+01	7.783e-02	0.025273	1.934e-03	1.07619	1.676e-02
RAPGEF3	Rap guanine nucleotide exchange factor 3	7.374e+01	7.438e-02	0.024503	1.950e-03	1.04186	5.482e-03
PHLDA1	pleckstrin homology like domain family A member 1	8.253e+01	7.736e-02	0.025194	2.250e-03	1.15598	5.124e-03
ABHD11	abhydrolase domain containing 11	3.430e+01	7.400e-02	0.024455	2.336e-03	1.15541	1.625e-02
IP6K1	inositol hexakisphosphate kinase 1	4.617e+02	6.193e-02	0.020441	2.357e-03	1.12460	1.462e-02
ZNF610	zinc finger protein 610	2.507e+01	6.033e-02	0.021140	2.601e-03	1.19817	9.698e-03
ACOT11	acyl-CoA thioesterase 11	9.525e+01	5.605e-02	0.019840	2.657e-03	1.18308	6.523e-03
CHRAC1	chromatin accessibility complex subunit 1	7.301e+01	7.553e-02	0.025475	2.662e-03	1.14704	1.498e-02
MMP25	matrix metallopeptidase 25	8.847e+02	-7.253e-02	0.023700	2.796e-03	1.16688	3.807e-03
MON1A	MON1 homolog A, secretory trafficking associated	7.408e+01	7.608e-02	0.025209	2.863e-03	1.15879	1.054e-02
NA	NA	3.046e+01	6.634e-02	0.023306	2.924e-03	1.14870	8.928e-03
PDCD11	programmed cell death 11	3.415e+02	-7.148e-02	0.023960	3.044e-03	1.16172	1.057e-02
PNPLA2	patatin like phospholipase domain containing 2	1.759e+02	7.350e-02	0.025366	3.257e-03	1.20834	1.617e-02
IKZF3	IKAROS family zinc finger 3	8.203e+02	6.773e-02	0.023246	3.528e-03	1.27343	1.879e-02
PYHIN1	pyrin and HIN domain family member 1	2.902e+02	7.406e-02	0.025411	3.540e-03	1.24415	1.891e-02
DTD1	D-aminoacyl-tRNA deacylase 1	1.402e+02	7.372e-02	0.025318	3.565e-03	1.22092	2.340e-02
DTL	denticleless E3 ubiquitin protein ligase homolog	3.478e+01	-6.573e-02	0.022416	3.676e-03	1.22743	1.102e-02
TOLLIP	toll interacting protein	3.185e+02	6.465e-02	0.022490	3.775e-03	1.22968	7.135e-03
ZBTB21	zinc finger and BTB domain containing 21	2.419e+02	-7.206e-02	0.025002	3.792e-03	1.20584	1.832e-02
FAM104A	family with sequence similarity 104 member A	1.232e+03	6.866e-02	0.023673	3.877e-03	1.20437	4.509e-03
INTS10	integrator complex subunit 10	3.426e+02	-5.724e-02	0.019847	3.881e-03	1.17822	1.591e-02
RNF123	ring finger protein 123	3.205e+02	-7.236e-02	0.025251	4.060e-03	1.20517	1.099e-02
SMG5	SMG5 nonsense mediated mRNA decay factor	4.762e+02	-6.709e-02	0.023223	4.110e-03	1.19356	2.202e-02
NA	NA	1.685e+01	5.937e-02	0.021149	4.178e-03	1.18722	7.848e-03
LAP3	leucine aminopeptidase 3	5.114e+02	-7.212e-02	0.025134	4.277e-03	1.19016	6.937e-03
SLC2A4RG	SLC2A4 regulator	4.704e+01	7.205e-02	0.025419	4.297e-03	1.17119	1.576e-02
ERBB3	erb-b2 receptor tyrosine kinase 3	4.565e+01	-4.808e-02	0.016208	4.305e-03	1.15003	2.944e-03
ARFGAP3	ADP ribosylation factor GTPase activating protein 3	3.645e+02	-5.747e-02	0.020079	4.495e-03	1.17718	1.779e-02
MFAP1	microfibril associated protein 1	1.911e+02	-6.219e-02	0.021931	4.568e-03	1.17337	2.000e-02
NUP107	nucleoporin 107	2.877e+02	-7.043e-02	0.024858	4.682e-03	1.17999	1.392e-02
CSNK1A1	casein kinase 1 alpha 1	9.827e+02	4.636e-02	0.016396	4.827e-03	1.19395	4.523e-03
ITPRIPL1	ITPRIP like 1	8.020e+01	7.003e-02	0.024961	5.184e-03	1.25904	1.273e-02
PRPF38B	pre-mRNA processing factor 38B	4.814e+02	-5.964e-02	0.021316	5.303e-03	1.26481	1.149e-02
DCAF17	DDB1 and CUL4 associated factor 17	1.108e+02	-7.086e-02	0.025480	5.314e-03	1.24535	1.947e-02
ATP10B	ATPase phospholipid transporting 10B (putative)	6.756e+01	-4.178e-02	0.014562	5.335e-03	1.22871	5.361e-03
GPR107	G protein-coupled receptor 107	4.224e+02	5.750e-02	0.020773	5.399e-03	1.22223	9.738e-03
VRK2	VRK serine/threonine kinase 2	1.827e+02	-6.147e-02	0.022371	5.413e-03	1.20513	1.136e-02
GPR137B	G protein-coupled receptor 137B	8.370e+01	6.998e-02	0.025402	5.441e-03	1.19129	2.271e-02
MCF2L2	MCF.2 cell line derived transforming sequence-like 2	9.042e+01	5.878e-02	0.022617	5.559e-03	1.19759	2.066e-03
POP7	POP7 homolog, ribonuclease P/MRP subunit	5.358e+01	6.765e-02	0.024431	5.725e-03	1.21372	1.480e-02
FOLR3	folate receptor gamma	9.215e+01	4.956e-02	0.018486	5.937e-03	1.23904	4.624e-03
PI4K2A	phosphatidylinositol 4-kinase type 2 alpha	1.396e+02	-6.876e-02	0.025398	5.943e-03	1.22125	2.293e-02
ANO10	anoctamin 10	1.487e+02	-6.858e-02	0.024914	6.109e-03	1.23640	1.128e-02
WHAMM	WASP homolog associated with actin, golgi membranes and microtubules	2.017e+02	-6.414e-02	0.023590	6.120e-03	1.21999	1.415e-02
MATR3	matrin 3	1.707e+03	-6.314e-02	0.023407	6.159e-03	1.20984	1.038e-02
GFI1	growth factor independent 1 transcriptional repressor	1.058e+02	6.938e-02	0.025154	6.258e-03	1.21150	1.906e-02
MBOAT2	membrane bound O-acyltransferase domain containing 2	6.847e+02	-6.421e-02	0.024198	6.289e-03	1.20011	6.931e-03
MT1E	metallothionein 1E	1.276e+01	5.385e-02	0.020197	6.337e-03	1.19207	4.191e-03
TACC3	transforming acidic coiled-coil containing protein 3	7.374e+02	-5.859e-02	0.021619	6.416e-03	1.19025	9.220e-03
ERI3	ERI1 exoribonuclease family member 3	9.627e+01	6.755e-02	0.025160	6.644e-03	1.21576	1.256e-02
FAM120C	family with sequence similarity 120C	1.029e+02	6.950e-02	0.025457	6.658e-03	1.20184	1.941e-02
TMEM19	transmembrane protein 19	2.343e+02	-6.840e-02	0.025061	6.915e-03	1.23151	1.525e-02
NEK3	NIMA related kinase 3	5.200e+01	6.029e-02	0.022479	6.973e-03	1.22551	2.235e-02
BLOC1S1	biogenesis of lysosomal organelles complex 1 subunit 1	2.575e+02	6.959e-02	0.025309	7.110e-03	1.23336	8.050e-03
KRAS	KRAS proto-oncogene, GTPase	6.582e+02	4.968e-02	0.018502	7.176e-03	1.22888	4.702e-03
TRMT1	tRNA methyltransferase 1	1.253e+02	-6.542e-02	0.024489	7.426e-03	1.25552	1.427e-02
ZMIZ2	zinc finger MIZ-type containing 2	9.993e+01	-7.063e-02	0.025375	7.436e-03	1.24160	9.877e-03
SLC6A4	solute carrier family 6 member 4	6.069e+01	-5.831e-02	0.022147	7.628e-03	1.25781	2.570e-03
IL4R	interleukin 4 receptor	3.464e+02	-6.814e-02	0.025397	7.690e-03	1.25256	1.247e-02
USP7	ubiquitin specific peptidase 7	8.890e+02	-4.824e-02	0.018024	7.726e-03	1.24331	1.283e-02
MTMR2	myotubularin related protein 2	1.700e+02	6.278e-02	0.023761	7.760e-03	1.23398	1.178e-02
LRRIQ3	leucine rich repeats and IQ motif containing 3	1.717e+01	-4.646e-02	0.017794	7.969e-03	1.25230	9.224e-03
TEP1	telomerase associated protein 1	7.414e+02	-6.712e-02	0.025422	7.997e-03	1.24198	1.121e-02
PACS2	phosphofurin acidic cluster sorting protein 2	1.589e+02	6.390e-02	0.025309	8.218e-03	1.26163	9.669e-03
APEX1	apurinic/apyrimidinic endodeoxyribonuclease 1	1.496e+02	-6.624e-02	0.024942	8.398e-03	1.27472	1.438e-02
ZFAND4	zinc finger AN1-type containing 4	1.643e+02	-6.636e-02	0.025058	8.425e-03	1.26445	8.892e-03
CTSA	cathepsin A	4.095e+02	-6.376e-02	0.024116	8.482e-03	1.25881	1.228e-02
CCDC89	coiled-coil domain containing 89	1.874e+01	5.959e-02	0.023431	8.512e-03	1.24941	6.658e-03
ATG9A	autophagy related 9A	2.049e+02	6.567e-02	0.025039	8.925e-03	1.29580	1.141e-02
MSH3	mutS homolog 3	2.045e+02	6.368e-02	0.024786	9.618e-03	1.38134	1.795e-02
H4C2	H4 clustered histone 2	2.627e+02	-6.574e-02	0.025269	9.627e-03	1.36790	6.351e-03
LAPTM4B	lysosomal protein transmembrane 4 beta	4.142e+01	-6.324e-02	0.025001	9.648e-03	1.35650	1.250e-02
NR2C2	nuclear receptor subfamily 2 group C member 2	3.820e+02	-6.821e-02	0.025474	9.654e-03	1.34325	1.695e-02
GEMIN7	gem nuclear organelle associated protein 7	4.944e+01	6.456e-02	0.025208	9.676e-03	1.33245	1.626e-02
TSTD2	thiosulfate sulfurtransferase like domain containing 2	1.342e+02	6.433e-02	0.025464	9.700e-03	1.32210	1.433e-02
SMARCA5	SWI/SNF related, matrix associated, actin dependent regulator of chromatin, subfamily a, member 5	1.155e+03	-5.758e-02	0.022397	9.766e-03	1.31765	2.066e-03
BSG	basigin (Ok blood group)	2.314e+03	6.824e-02	0.025460	9.798e-03	1.30877	8.847e-03
FBXO31	F-box protein 31	1.961e+02	6.502e-02	0.025453	9.893e-03	1.30829	6.365e-03
SEPTIN11	septin 11	2.873e+02	6.315e-02	0.024585	9.924e-03	1.29950	1.492e-02
NDRG1	N-myc downstream regulated 1	6.381e+02	5.545e-02	0.021333	9.932e-03	1.28803	1.998e-02
CD93	CD93 molecule	2.551e+03	-6.546e-02	0.025164	1.013e-02	1.30113	7.787e-03
LDAH	lipid droplet associated hydrolase	1.453e+02	6.441e-02	0.025292	1.023e-02	1.30178	1.865e-02
PEX10	peroxisomal biogenesis factor 10	5.992e+01	6.166e-02	0.024885	1.025e-02	1.29191	1.085e-02
POLE	DNA polymerase epsilon, catalytic subunit	2.554e+02	6.475e-02	0.025380	1.027e-02	1.28191	7.018e-03
PI16	peptidase inhibitor 16	4.359e+01	6.028e-02	0.022835	1.055e-02	1.30485	1.684e-02
SIPA1L1	signal induced proliferation associated 1 like 1	6.243e+02	-5.750e-02	0.022574	1.077e-02	1.31943	6.770e-03
C12orf73	chromosome 12 open reading frame 73	4.846e+01	6.349e-02	0.025418	1.088e-02	1.32087	8.082e-03
PLCB2	phospholipase C beta 2	8.508e+02	-6.023e-02	0.023380	1.095e-02	1.31796	1.070e-02
FUT7	fucosyltransferase 7	2.564e+02	6.015e-02	0.023840	1.109e-02	1.32234	6.575e-03
GBP4	guanylate binding protein 4	5.308e+02	-6.238e-02	0.024855	1.114e-02	1.31693	5.185e-03
NUDT14	nudix hydrolase 14	2.494e+01	5.984e-02	0.022778	1.115e-02	1.30619	4.825e-03
DUSP18	dual specificity phosphatase 18	1.092e+02	6.473e-02	0.025440	1.118e-02	1.29816	1.706e-02
TSHR	thyroid stimulating hormone receptor	5.268e+01	4.983e-02	0.022433	1.126e-02	1.29712	3.141e-03
CNN2	calponin 2	1.148e+03	6.379e-02	0.025300	1.141e-02	1.30237	1.073e-02
PPIG	peptidylprolyl isomerase G	5.932e+02	-6.146e-02	0.024527	1.146e-02	1.29693	1.093e-02
CEP85L	centrosomal protein 85 like	9.417e+02	-5.456e-02	0.021535	1.152e-02	1.29354	6.405e-03
UHRF1BP1	UHRF1 binding protein 1	2.579e+02	5.739e-02	0.023158	1.165e-02	1.29645	7.440e-03
SLC12A1	solute carrier family 12 member 1	9.843e+01	2.167e-02	0.011569	1.180e-02	1.30304	2.884e-03
CLIC4	chloride intracellular channel 4	3.780e+02	-5.923e-02	0.024142	1.183e-02	1.29472	1.300e-02
RSC1A1	regulator of solute carriers 1	2.399e+01	4.049e-02	0.017886	1.184e-02	1.28620	8.684e-03
BMP2K	BMP2 inducible kinase	7.379e+02	5.791e-02	0.023189	1.197e-02	1.28921	6.337e-03
NA	NA	1.320e+01	5.070e-02	0.019830	1.200e-02	1.28270	1.130e-02
CTSD	cathepsin D	7.380e+02	-6.449e-02	0.025336	1.226e-02	1.29993	8.599e-03
MROH1	maestro heat like repeat family member 1	1.241e+02	-6.430e-02	0.025477	1.234e-02	1.29759	6.883e-03
ARHGEF39	Rho guanine nucleotide exchange factor 39	8.045e+01	5.677e-02	0.023413	1.236e-02	1.28942	4.239e-03
ATXN1	ataxin 1	1.198e+03	5.207e-02	0.020727	1.249e-02	1.29327	5.163e-03
PHOSPHO2	phosphatase, orphan 2	2.195e+01	5.249e-02	0.022917	1.284e-02	1.31944	1.531e-02
DNAH14	dynein axonemal heavy chain 14	7.884e+01	-4.681e-02	0.020204	1.300e-02	1.32506	4.090e-03
SMAD3	SMAD family member 3	3.137e+02	5.990e-02	0.024321	1.320e-02	1.33612	4.696e-03
EHD2	EH domain containing 2	4.253e+01	3.432e-02	0.015932	1.321e-02	1.32680	2.796e-03
HADHB	hydroxyacyl-CoA dehydrogenase trifunctional multienzyme complex subunit beta	4.062e+02	-4.543e-02	0.018236	1.345e-02	1.34058	8.977e-03
SLC49A3	solute carrier family 49 member 3	3.904e+01	6.021e-02	0.024209	1.349e-02	1.33462	1.194e-02
SNCA	synuclein alpha	2.753e+03	6.090e-02	0.025069	1.352e-02	1.32749	4.407e-03
FCRL5	Fc receptor like 5	1.852e+02	4.754e-02	0.019662	1.359e-02	1.32522	2.802e-03
KIF9	kinesin family member 9	3.908e+01	5.179e-02	0.022383	1.370e-02	1.32614	5.048e-03
ABCB8	ATP binding cassette subfamily B member 8	1.081e+02	6.072e-02	0.025480	1.405e-02	1.35058	6.290e-03
ZNHIT6	zinc finger HIT-type containing 6	2.005e+02	-6.085e-02	0.025464	1.425e-02	1.35929	9.483e-03
FEM1B	fem-1 homolog B	7.890e+02	-4.139e-02	0.016880	1.426e-02	1.35087	6.200e-03
ARSK	arylsulfatase family member K	5.085e+01	6.237e-02	0.025475	1.431e-02	1.34643	7.924e-03
FAM227B	family with sequence similarity 227 member B	5.933e+01	-6.339e-02	0.025270	1.445e-02	1.34945	1.072e-02
KAT6A	lysine acetyltransferase 6A	2.028e+03	-4.502e-02	0.018356	1.450e-02	1.34468	3.809e-03
GYPE	glycophorin E (MNS blood group)	2.003e+01	-4.480e-02	0.018471	1.462e-02	1.34689	2.697e-03
KCTD9	potassium channel tetramerization domain containing 9	2.000e+02	5.666e-02	0.022984	1.467e-02	1.34213	1.358e-02
ABHD12B	abhydrolase domain containing 12B	4.596e+01	-6.234e-02	0.025276	1.492e-02	1.35592	7.790e-03
CST7	cystatin F	4.397e+02	6.077e-02	0.025016	1.496e-02	1.35017	4.658e-03
NAXE	NAD(P)HX epimerase	1.153e+02	5.565e-02	0.022966	1.534e-02	1.37536	1.217e-02
MACROD2	mono-ADP ribosylhydrolase 2	6.946e+01	5.168e-02	0.022503	1.541e-02	1.37259	8.065e-04
BAG1	BCL2 associated athanogene 1	1.230e+03	5.368e-02	0.022806	1.548e-02	1.36928	9.865e-03
TFIP11	tuftelin interacting protein 11	3.655e+02	-5.653e-02	0.023640	1.549e-02	1.36091	1.616e-02
OCRL	OCRL inositol polyphosphate-5-phosphatase	6.056e+01	-5.688e-02	0.024436	1.552e-02	1.35515	1.010e-02
POLI	DNA polymerase iota	1.702e+02	-6.031e-02	0.025348	1.553e-02	1.34699	1.039e-02
RFK	riboflavin kinase	1.501e+02	-5.634e-02	0.023503	1.568e-02	1.35115	6.956e-03
FZR1	fizzy and cell division cycle 20 related 1	2.219e+02	6.087e-02	0.025314	1.570e-02	1.34447	1.162e-02
SYN3	synapsin III	6.086e+01	4.304e-02	0.019691	1.576e-02	1.34108	1.779e-04
RNF19A	ring finger protein 19A, RBR E3 ubiquitin protein ligase	8.967e+02	4.283e-02	0.017658	1.601e-02	1.35357	5.992e-03
LSR	lipolysis stimulated lipoprotein receptor	6.930e+01	-5.814e-02	0.024165	1.607e-02	1.35015	1.059e-02
LMLN	leishmanolysin like peptidase	5.926e+01	-5.441e-02	0.021693	1.612e-02	1.34540	2.061e-03
SAP130	Sin3A associated protein 130	9.104e+01	-6.178e-02	0.025420	1.617e-02	1.34123	8.594e-03
GNL3L	G protein nucleolar 3 like	1.516e+02	-5.529e-02	0.023061	1.642e-02	1.35414	1.267e-02
SP3	Sp3 transcription factor	2.366e+03	3.896e-02	0.016183	1.652e-02	1.35393	2.027e-03
DUSP6	dual specificity phosphatase 6	1.082e+03	-6.137e-02	0.025415	1.671e-02	1.36107	8.344e-03
MAGOH	mago homolog, exon junction complex subunit	7.001e+01	-5.936e-02	0.025131	1.673e-02	1.35410	8.163e-03
VNN1	vanin 1	2.677e+02	-5.450e-02	0.023118	1.676e-02	1.34842	7.906e-03
CHIC2	cysteine rich hydrophobic domain 2	2.205e+02	5.159e-02	0.021541	1.680e-02	1.34339	3.389e-03
WNT16	Wnt family member 16	3.148e+01	5.577e-02	0.023903	1.680e-02	1.33558	5.775e-03
H1-10	H1.10 linker histone	1.897e+02	5.808e-02	0.024438	1.692e-02	1.33694	5.414e-03
GALNT3	polypeptide N-acetylgalactosaminyltransferase 3	2.794e+02	6.151e-02	0.025396	1.693e-02	1.33020	1.015e-02
DDX51	DEAD-box helicase 51	1.125e+02	6.032e-02	0.025431	1.694e-02	1.32347	8.916e-03
TPRG1	tumor protein p63 regulated 1	5.220e+01	5.260e-02	0.021639	1.699e-02	1.31949	4.995e-03
PITHD1	PITH domain containing 1	8.382e+02	6.148e-02	0.025428	1.705e-02	1.31672	4.000e-03
SUZ12	SUZ12 polycomb repressive complex 2 subunit	5.086e+02	-4.475e-02	0.018898	1.709e-02	1.31220	5.622e-03
DLGAP5	DLG associated protein 5	1.989e+01	-3.698e-02	0.015137	1.715e-02	1.30886	0.000e+00
SPX	spexin hormone	3.172e+01	-5.155e-02	0.021524	1.724e-02	1.30801	1.393e-02
JUND	JunD proto-oncogene, AP-1 transcription factor subunit	2.471e+02	5.792e-02	0.024809	1.741e-02	1.31401	5.073e-03
NDUFB1	NADH:ubiquinone oxidoreductase subunit B1	1.303e+02	-6.077e-02	0.025445	1.744e-02	1.30842	5.396e-03
NUP133	nucleoporin 133	4.238e+02	-4.489e-02	0.018964	1.757e-02	1.31126	8.735e-03
SRPRA	SRP receptor subunit alpha	5.006e+02	-4.597e-02	0.019355	1.758e-02	1.30452	1.113e-02
SLC27A5	solute carrier family 27 member 5	7.443e+01	5.726e-02	0.024505	1.775e-02	1.31022	5.707e-03
STRADA	STE20 related adaptor alpha	3.441e+02	-5.058e-02	0.021092	1.779e-02	1.30573	9.605e-03
SEMA4G	semaphorin 4G	6.476e+01	5.532e-02	0.024987	1.784e-02	1.30185	2.565e-03
TANGO6	transport and golgi organization 6 homolog	2.435e+02	5.972e-02	0.025125	1.791e-02	1.29982	4.790e-03
OGFR	opioid growth factor receptor	5.802e+02	4.754e-02	0.019903	1.793e-02	1.29457	3.608e-03
ZADH2	zinc binding alcohol dehydrogenase domain containing 2	4.908e+02	4.897e-02	0.020700	1.832e-02	1.31594	1.090e-02
CD46	CD46 molecule	3.114e+03	6.137e-02	0.025467	1.845e-02	1.31792	1.507e-02
DDX17	DEAD-box helicase 17	6.076e+03	3.067e-02	0.013086	1.847e-02	1.31233	1.095e-03
DEPTOR	DEP domain containing MTOR interacting protein	1.511e+01	4.263e-02	0.020652	1.848e-02	1.30577	1.556e-02
COP1	COP1 E3 ubiquitin ligase	1.105e+03	4.093e-02	0.017305	1.849e-02	1.29957	1.937e-03
FHIT	fragile histidine triad diadenosine triphosphatase	5.823e+01	-5.150e-02	0.022276	1.869e-02	1.30705	1.507e-02
SLC25A29	solute carrier family 25 member 29	1.422e+02	5.652e-02	0.024967	1.884e-02	1.31069	3.852e-03
ZNF222	zinc finger protein 222	4.196e+01	5.903e-02	0.024925	1.889e-02	1.30750	1.720e-02
PIK3CA	phosphatidylinositol-4,5-bisphosphate 3-kinase catalytic subunit alpha	7.487e+02	-5.835e-02	0.025076	1.898e-02	1.30703	6.717e-03
PEX6	peroxisomal biogenesis factor 6	1.423e+02	-5.907e-02	0.025479	1.908e-02	1.30676	1.130e-02
SAMD9L	sterile alpha motif domain containing 9 like	1.869e+03	-5.662e-02	0.024678	1.915e-02	1.30508	6.377e-03
ZMAT4	zinc finger matrin-type 4	2.525e+01	-3.928e-02	0.016244	1.915e-02	1.29860	1.103e-03
ENTPD4	ectonucleoside triphosphate diphosphohydrolase 4	7.999e+02	-4.519e-02	0.019310	1.943e-02	1.31106	6.466e-03
DNAJB13	DnaJ heat shock protein family (Hsp40) member B13	2.518e+01	4.759e-02	0.021201	1.954e-02	1.31163	4.345e-03
PTK7	protein tyrosine kinase 7 (inactive)	6.239e+01	-4.962e-02	0.020023	1.962e-02	1.31019	2.291e-03
PCNX4	pecanex 4	6.755e+02	5.643e-02	0.024540	1.967e-02	1.30700	9.224e-03
CC2D1B	coiled-coil and C2 domain containing 1B	2.848e+02	5.463e-02	0.023900	1.981e-02	1.31008	1.048e-02
KCTD10	potassium channel tetramerization domain containing 10	2.995e+02	-5.747e-02	0.024416	1.982e-02	1.30439	7.787e-03
PNPT1	polyribonucleotide nucleotidyltransferase 1	1.618e+02	-5.871e-02	0.025404	2.001e-02	1.31019	3.314e-03
TUBG1	tubulin gamma 1	2.101e+01	-5.341e-02	0.023360	2.009e-02	1.30928	8.781e-03
ZFP90	ZFP90 zinc finger protein	2.480e+02	5.606e-02	0.024380	2.019e-02	1.30913	8.560e-03
FAM3B	family with sequence similarity 3 member B	2.285e+01	2.412e-02	0.013973	2.037e-02	1.31426	3.788e-04
HAVCR1	hepatitis A virus cellular receptor 1	1.809e+01	4.326e-02	0.019543	2.037e-02	1.30830	5.345e-03
LRRC28	leucine rich repeat containing 28	9.264e+01	5.829e-02	0.025173	2.048e-02	1.30918	5.040e-03
DRAM2	DNA damage regulated autophagy modulator 2	2.906e+02	-5.324e-02	0.023113	2.050e-02	1.30407	4.714e-03
WDR45B	WD repeat domain 45B	2.706e+02	-5.208e-02	0.022588	2.059e-02	1.30319	1.347e-02
GPX3	glutathione peroxidase 3	6.848e+01	5.739e-02	0.025411	2.059e-02	1.29755	9.058e-03
TP53I11	tumor protein p53 inducible protein 11	1.324e+02	5.642e-02	0.025478	2.066e-02	1.29546	4.422e-03
NSL1	NSL1 component of MIS12 kinetochore complex	2.667e+02	-4.975e-02	0.021595	2.072e-02	1.29347	4.613e-03
ZNF217	zinc finger protein 217	1.884e+03	-4.161e-02	0.018070	2.075e-02	1.28929	2.162e-03
DDX41	DEAD-box helicase 41	2.229e+02	-5.437e-02	0.023919	2.079e-02	1.28542	6.344e-03
TMED5	transmembrane p24 trafficking protein 5	5.979e+02	5.355e-02	0.022995	2.082e-02	1.28171	3.514e-03
SLK	STE20 like kinase	1.191e+03	-4.677e-02	0.020517	2.083e-02	1.27648	3.319e-03
HOMEZ	homeobox and leucine zipper encoding	1.273e+02	-5.750e-02	0.024863	2.088e-02	1.27378	6.034e-03
ASTE1	asteroid homolog 1	1.755e+02	5.234e-02	0.022341	2.092e-02	1.27018	1.140e-02
IPO8	importin 8	5.942e+02	-4.763e-02	0.020635	2.106e-02	1.27260	9.034e-03
KLRG1	killer cell lectin like receptor G1	2.746e+02	5.678e-02	0.024959	2.106e-02	1.26717	1.483e-02
GALNTL6	polypeptide N-acetylgalactosaminyltransferase like 6	3.794e+01	3.329e-02	0.017170	2.107e-02	1.26212	2.098e-03
CBY1	chibby family member 1, beta catenin antagonist	3.241e+01	5.955e-02	0.025430	2.111e-02	1.25862	6.146e-03
BAZ1B	bromodomain adjacent to zinc finger domain 1B	4.858e+02	-4.758e-02	0.020617	2.115e-02	1.25552	5.885e-03
ST6GALNAC4	ST6 N-acetylgalactosaminide alpha-2,6-sialyltransferase 4	2.556e+02	5.661e-02	0.025340	2.116e-02	1.25057	5.216e-03
NASP	nuclear autoantigenic sperm protein	3.434e+02	-5.038e-02	0.021703	2.126e-02	1.25109	1.067e-02
REEP4	receptor accessory protein 4	4.722e+01	-5.907e-02	0.024912	2.136e-02	1.25135	1.174e-02
AP2B1	adaptor related protein complex 2 subunit beta 1	6.989e+02	5.029e-02	0.021994	2.136e-02	1.24605	5.370e-03
SPRYD4	SPRY domain containing 4	1.431e+02	5.063e-02	0.022136	2.137e-02	1.24105	2.004e-03
DALRD3	DALR anticodon binding domain containing 3	7.117e+01	5.627e-02	0.025227	2.154e-02	1.24574	1.679e-02
ZMYND10	zinc finger MYND-type containing 10	3.549e+01	5.139e-02	0.023737	2.158e-02	1.24242	4.619e-03
DPM3	dolichyl-phosphate mannosyltransferase subunit 3, regulatory	4.442e+01	5.859e-02	0.025265	2.176e-02	1.24765	8.513e-03
ANPEP	alanyl aminopeptidase, membrane	4.260e+02	-5.756e-02	0.024624	2.196e-02	1.25343	3.442e-03
PRKCH	protein kinase C eta	1.063e+03	4.974e-02	0.021701	2.208e-02	1.25496	8.000e-03
NAA15	N(alpha)-acetyltransferase 15, NatA auxiliary subunit	3.416e+02	5.469e-02	0.024295	2.210e-02	1.25092	6.948e-03
ZMAT3	zinc finger matrin-type 3	3.654e+02	-4.802e-02	0.021130	2.212e-02	1.24677	6.311e-03
C8orf33	chromosome 8 open reading frame 33	1.065e+02	5.725e-02	0.025114	2.226e-02	1.24940	1.160e-02
RBMX	RNA binding motif protein X-linked	8.273e+02	-4.870e-02	0.021520	2.246e-02	1.25516	9.568e-03
RBAK	RB associated KRAB zinc finger	1.225e+02	-5.215e-02	0.022093	2.246e-02	1.25010	1.957e-02
ACOT13	acyl-CoA thioesterase 13	2.522e+02	5.161e-02	0.022544	2.251e-02	1.24783	1.677e-02
EFCAB13	EF-hand calcium binding domain 13	9.293e+01	-5.239e-02	0.022562	2.258e-02	1.24636	1.222e-02
PANX1	pannexin 1	1.198e+02	-5.407e-02	0.024044	2.294e-02	1.26097	1.535e-02
DHPS	deoxyhypusine synthase	1.590e+02	-5.089e-02	0.022388	2.315e-02	1.26753	1.076e-02
PCDHGA6	protocadherin gamma subfamily A, 6	4.349e+01	4.970e-02	0.023418	2.340e-02	1.27582	4.884e-04
CDYL	chromodomain Y like	3.011e+02	-5.603e-02	0.024730	2.342e-02	1.27141	4.891e-03
PBX3	PBX homeobox 3	1.240e+02	-5.397e-02	0.023941	2.345e-02	1.26825	8.247e-03
HTT	huntingtin	7.013e+02	-5.693e-02	0.024536	2.368e-02	1.27542	7.708e-03
WEE1	WEE1 G2 checkpoint kinase	7.756e+01	5.802e-02	0.025408	2.369e-02	1.27056	6.317e-03
TRAPPC5	trafficking protein particle complex 5	2.073e+02	3.476e-02	0.015626	2.372e-02	1.26729	0.000e+00
PXYLP1	2-phosphoxylose phosphatase 1	1.807e+02	5.687e-02	0.025344	2.404e-02	1.27942	3.781e-03
SMAP1	small ArfGAP 1	1.069e+02	5.653e-02	0.025034	2.408e-02	1.27626	5.086e-03
TMEM164	transmembrane protein 164	6.647e+02	5.584e-02	0.025458	2.442e-02	1.28937	1.161e-02
POLD2	DNA polymerase delta 2, accessory subunit	8.463e+01	-5.693e-02	0.025412	2.453e-02	1.28998	7.633e-03
HEXD	hexosaminidase D	1.160e+02	-5.638e-02	0.025244	2.472e-02	1.29499	3.740e-03
VAMP4	vesicle associated membrane protein 4	3.115e+02	-4.405e-02	0.019840	2.500e-02	1.30423	3.066e-03
TBP	TATA-box binding protein	6.967e+01	-5.628e-02	0.025337	2.540e-02	1.32025	1.018e-02
PSMC6	proteasome 26S subunit, ATPase 6	2.786e+02	-5.100e-02	0.023041	2.551e-02	1.32063	6.143e-03
BOLA1	bolA family member 1	3.189e+01	5.706e-02	0.025441	2.580e-02	1.33059	6.086e-03
PSMA2	proteasome 20S subunit alpha 2	2.430e+02	-5.550e-02	0.025369	2.580e-02	1.32555	3.242e-03
C11orf24	chromosome 11 open reading frame 24	5.619e+01	5.339e-02	0.024271	2.588e-02	1.32465	6.534e-03
APH1B	aph-1 homolog B, gamma-secretase subunit	1.638e+02	-5.518e-02	0.024551	2.595e-02	1.32277	7.714e-03
H6PD	hexose-6-phosphate dehydrogenase/glucose 1-dehydrogenase	3.936e+02	-5.005e-02	0.022343	2.605e-02	1.32292	9.586e-03
KLF12	Kruppel like factor 12	1.013e+03	4.761e-02	0.021436	2.608e-02	1.31974	2.666e-03
GNAS	GNAS complex locus	1.180e+03	-5.659e-02	0.025327	2.632e-02	1.32664	5.296e-03
ZBTB43	zinc finger and BTB domain containing 43	1.603e+02	-5.797e-02	0.025427	2.639e-02	1.32513	9.094e-03
OPLAH	5-oxoprolinase, ATP-hydrolysing	4.962e+01	4.943e-02	0.021593	2.644e-02	1.32275	1.780e-02
APOBEC3D	apolipoprotein B mRNA editing enzyme catalytic subunit 3D	6.137e+01	-5.480e-02	0.025015	2.653e-02	1.32217	8.812e-03
PARVB	parvin beta	1.195e+02	-5.713e-02	0.025213	2.675e-02	1.32850	4.009e-03
PPP2R2A	protein phosphatase 2 regulatory subunit Balpha	3.423e+02	4.576e-02	0.020839	2.687e-02	1.32910	1.016e-03
FAM160A2	family with sequence similarity 160 member A2	1.906e+02	-5.687e-02	0.025318	2.698e-02	1.32973	6.650e-03
KIAA0232	KIAA0232	1.342e+03	-3.899e-02	0.017638	2.712e-02	1.33185	3.981e-03
C9orf16	chromosome 9 open reading frame 16	1.021e+02	5.592e-02	0.025292	2.728e-02	1.33456	8.013e-03
ZNF358	zinc finger protein 358	2.362e+01	4.699e-02	0.022282	2.728e-02	1.33001	0.000e+00
EWSR1	EWS RNA binding protein 1	1.109e+03	-4.168e-02	0.018932	2.730e-02	1.32618	4.434e-03
ZDHHC1	zinc finger DHHC-type containing 1	2.932e+01	3.852e-02	0.019121	2.736e-02	1.32403	1.848e-03
UBN2	ubinuclein 2	5.722e+02	5.217e-02	0.024020	2.740e-02	1.32136	1.007e-02
CYB561	cytochrome b561	1.259e+02	5.786e-02	0.025445	2.749e-02	1.32078	1.233e-02
RAB9A	RAB9A, member RAS oncogene family	1.599e+02	5.594e-02	0.024747	2.756e-02	1.31963	1.187e-02
CRTC1	CREB regulated transcription coactivator 1	7.981e+01	5.341e-02	0.025329	2.765e-02	1.31911	4.130e-03
WDR34	WD repeat domain 34	2.849e+01	4.849e-02	0.022137	2.768e-02	1.31581	4.624e-03
DCAF13	DDB1 and CUL4 associated factor 13	1.982e+02	-5.456e-02	0.024819	2.770e-02	1.31199	5.092e-03
ZNF500	zinc finger protein 500	1.119e+02	5.480e-02	0.025437	2.784e-02	1.31385	1.946e-03
BBS1	Bardet-Biedl syndrome 1	6.072e+01	4.065e-02	0.021029	2.795e-02	1.31451	8.531e-03
GPM6A	glycoprotein M6A	1.853e+01	3.173e-02	0.013909	2.800e-02	1.31212	5.607e-03
DYNC1LI1	dynein cytoplasmic 1 light intermediate chain 1	4.900e+02	-5.028e-02	0.023125	2.802e-02	1.30857	6.650e-03
DDX1	DEAD-box helicase 1	2.676e+02	-4.756e-02	0.021516	2.814e-02	1.30972	5.057e-03
GIMAP1	GTPase, IMAP family member 1	8.080e+02	-4.036e-02	0.018395	2.815e-02	1.30573	2.466e-03
CDC5L	cell division cycle 5 like	6.774e+02	-3.150e-02	0.014447	2.820e-02	1.30323	1.111e-03
FPGT	fucose-1-phosphate guanylyltransferase	1.561e+02	-5.488e-02	0.025366	2.831e-02	1.30382	4.395e-03
KCNMB1	potassium calcium-activated channel subfamily M regulatory beta subunit 1	5.865e+01	-4.875e-02	0.021522	2.837e-02	1.30236	1.318e-03
SMAD2	SMAD family member 2	1.957e+03	-4.734e-02	0.021770	2.839e-02	1.29886	2.924e-03
GCNT1	glucosaminyl (N-acetyl) transferase 1	1.115e+02	-5.269e-02	0.024462	2.849e-02	1.29857	9.743e-03
MTHFSD	methenyltetrahydrofolate synthetase domain containing	1.991e+02	4.921e-02	0.022323	2.853e-02	1.29603	8.146e-03
TMEM273	transmembrane protein 273	2.297e+02	5.490e-02	0.025383	2.856e-02	1.29312	5.804e-03
SLC16A11	solute carrier family 16 member 11	2.366e+01	4.518e-02	0.022218	2.860e-02	1.29037	2.363e-03
UQCRB	ubiquinol-cytochrome c reductase binding protein	3.163e+02	-4.942e-02	0.023338	2.869e-02	1.29007	7.317e-04
RPH3A	rabphilin 3A	5.233e+01	3.071e-02	0.017617	2.878e-02	1.29019	2.344e-03
PRKCE	protein kinase C epsilon	1.927e+02	5.468e-02	0.025386	2.879e-02	1.28590	1.612e-03
OARD1	O-acyl-ADP-ribose deacylase 1	1.797e+02	-5.299e-02	0.024016	2.893e-02	1.28814	5.866e-03
POLR2B	RNA polymerase II subunit B	9.975e+02	-3.539e-02	0.016340	2.908e-02	1.29053	2.177e-03
MOB2	MOB kinase activator 2	2.307e+02	5.027e-02	0.022910	2.908e-02	1.28627	7.929e-03
CLEC9A	C-type lectin domain containing 9A	2.154e+01	-4.448e-02	0.020515	2.915e-02	1.28516	1.437e-02
CBR3	carbonyl reductase 3	1.938e+01	4.983e-02	0.022476	2.923e-02	1.28441	5.739e-03
GGCT	gamma-glutamylcyclotransferase	5.437e+01	-5.403e-02	0.024631	2.930e-02	1.28322	9.142e-03
GCN1	GCN1 activator of EIF2AK4	5.375e+02	-5.409e-02	0.024703	2.930e-02	1.27908	5.883e-03
ZNF841	zinc finger protein 841	2.325e+02	-5.505e-02	0.025479	2.945e-02	1.28127	1.558e-03
RGS19	regulator of G protein signaling 19	4.722e+02	4.161e-02	0.019022	2.951e-02	1.27978	8.014e-04
ZNF7	zinc finger protein 7	1.505e+02	-5.473e-02	0.024850	2.952e-02	1.27589	5.464e-03
SLC10A7	solute carrier family 10 member 7	1.324e+02	5.523e-02	0.025074	2.953e-02	1.27243	9.620e-03
CRAT	carnitine O-acetyltransferase	9.056e+01	5.808e-02	0.024476	2.962e-02	1.27218	4.174e-03
RCL1	RNA terminal phosphate cyclase like 1	1.162e+02	-5.490e-02	0.024692	2.982e-02	1.27649	3.528e-03
POLR2K	RNA polymerase II subunit K	7.013e+01	-5.035e-02	0.024375	3.002e-02	1.28104	4.865e-03
CLCC1	chloride channel CLIC like 1	1.217e+02	-5.443e-02	0.025399	3.010e-02	1.28033	7.221e-03
SPTB	spectrin beta, erythrocytic	7.860e+02	-5.576e-02	0.025480	3.026e-02	1.28318	2.123e-03
HSPB1	heat shock protein family B (small) member 1	2.306e+01	4.702e-02	0.023042	3.046e-02	1.28754	1.425e-03
TMEM53	transmembrane protein 53	4.694e+01	-5.461e-02	0.025455	3.060e-02	1.28922	5.649e-03
STK11IP	serine/threonine kinase 11 interacting protein	1.762e+02	5.421e-02	0.025176	3.072e-02	1.29022	4.948e-03
CTNNA1	catenin alpha 1	6.324e+02	-4.809e-02	0.022074	3.073e-02	1.28681	6.363e-03
DTNA	dystrobrevin alpha	5.443e+01	2.787e-02	0.015304	3.076e-02	1.28413	2.241e-03
SMG8	SMG8 nonsense mediated mRNA decay factor	2.054e+02	-5.202e-02	0.023856	3.085e-02	1.28367	1.387e-02
ATP2B4	ATPase plasma membrane Ca2+ transporting 4	7.224e+02	5.163e-02	0.024280	3.085e-02	1.27987	3.639e-03
ZNF71	zinc finger protein 71	7.799e+01	5.332e-02	0.025168	3.094e-02	1.27950	4.024e-03
BIRC6	baculoviral IAP repeat containing 6	3.285e+03	4.322e-02	0.020233	3.098e-02	1.27706	6.092e-03
CLIC2	chloride intracellular channel 2	7.523e+01	-5.420e-02	0.025476	3.103e-02	1.27518	3.925e-03
HNRNPH1	heterogeneous nuclear ribonucleoprotein H1	1.086e+02	-5.586e-02	0.025232	3.105e-02	1.27239	1.554e-02
SPOP	speckle type BTB/POZ protein	4.974e+02	-4.506e-02	0.020794	3.107e-02	1.26892	1.007e-02
MAT2A	methionine adenosyltransferase 2A	4.237e+02	-4.147e-02	0.019076	3.120e-02	1.27036	5.498e-03
ZNF23	zinc finger protein 23	1.703e+02	5.535e-02	0.025474	3.136e-02	1.27338	8.987e-03
SPRTN	SprT-like N-terminal domain	1.416e+02	5.424e-02	0.025368	3.155e-02	1.27720	1.230e-02
KIAA1328	KIAA1328	1.441e+02	-5.522e-02	0.025467	3.158e-02	1.27456	1.754e-03
CCDC85B	coiled-coil domain containing 85B	3.730e+01	5.105e-02	0.025213	3.165e-02	1.27340	5.993e-03
TBC1D1	TBC1 domain family member 1	8.635e+02	4.581e-02	0.021161	3.165e-02	1.26966	8.232e-03
SRBD1	S1 RNA binding domain 1	3.338e+02	5.263e-02	0.024141	3.176e-02	1.27017	4.177e-03
COQ8A	coenzyme Q8A	3.698e+02	-5.344e-02	0.024964	3.186e-02	1.27029	6.839e-03
GIMAP8	GTPase, IMAP family member 8	9.509e+02	-4.586e-02	0.021275	3.230e-02	1.28399	5.674e-03
POLR1B	RNA polymerase I subunit B	2.130e+02	-5.500e-02	0.025478	3.235e-02	1.28213	9.767e-03
HDHD2	haloacid dehalogenase like hydrolase domain containing 2	1.879e+02	5.104e-02	0.024019	3.241e-02	1.28092	7.638e-03
ZNF566	zinc finger protein 566	1.035e+02	5.227e-02	0.024778	3.244e-02	1.27808	8.472e-03
MFSD11	major facilitator superfamily domain containing 11	1.513e+02	-5.074e-02	0.023996	3.252e-02	1.27753	9.117e-03
SCMH1	Scm polycomb group protein homolog 1	8.804e+01	5.354e-02	0.025415	3.258e-02	1.27630	5.001e-03
SAFB2	scaffold attachment factor B2	3.418e+02	-4.991e-02	0.023154	3.275e-02	1.27906	1.683e-02
CCR6	C-C motif chemokine receptor 6	1.613e+02	-4.724e-02	0.022899	3.278e-02	1.27649	1.256e-02
PYCARD	PYD and CARD domain containing	3.972e+02	4.540e-02	0.020950	3.303e-02	1.28268	1.847e-03
PTER	phosphotriesterase related	1.323e+02	-5.331e-02	0.025189	3.323e-02	1.28645	8.646e-03
OSR1	odd-skipped related transcription factor 1	2.953e+01	2.927e-02	0.017333	3.323e-02	1.28282	3.736e-04
HINFP	histone H4 transcription factor	1.312e+02	-5.240e-02	0.024579	3.329e-02	1.28141	7.281e-03
ADPRM	ADP-ribose/CDP-alcohol diphosphatase, manganese dependent	1.316e+02	-5.182e-02	0.024739	3.341e-02	1.28245	6.234e-03
CWC22	CWC22 spliceosome associated protein homolog	2.544e+02	4.374e-02	0.020447	3.354e-02	1.28349	1.715e-03
RASSF1	Ras association domain family member 1	2.488e+02	4.810e-02	0.024197	3.393e-02	1.29468	8.711e-03
FCHO1	FCH and mu domain containing endocytic adaptor 1	2.458e+02	-5.196e-02	0.024213	3.401e-02	1.29433	4.342e-03
SGK2	serum/glucocorticoid regulated kinase 2	2.786e+01	2.366e-02	0.014364	3.408e-02	1.29309	3.228e-03
CUL2	cullin 2	1.889e+02	5.399e-02	0.025444	3.416e-02	1.29247	5.783e-03
SNRPD3	small nuclear ribonucleoprotein D3 polypeptide	3.068e+02	-4.538e-02	0.021394	3.430e-02	1.29412	2.803e-03
WDR61	WD repeat domain 61	1.939e+02	-4.534e-02	0.021543	3.431e-02	1.29098	3.945e-03
SPAST	spastin	4.181e+02	5.110e-02	0.023908	3.433e-02	1.28788	7.504e-03
ZNF286A	zinc finger protein 286A	8.128e+01	5.035e-02	0.024042	3.434e-02	1.28478	5.718e-03
GANAB	glucosidase II alpha subunit	7.485e+02	-4.325e-02	0.020407	3.441e-02	1.28366	6.419e-03
TTPAL	alpha tocopherol transfer protein like	2.228e+02	-5.186e-02	0.024594	3.463e-02	1.28863	8.150e-03
COPS7A	COP9 signalosome subunit 7A	1.279e+02	5.177e-02	0.024788	3.471e-02	1.28765	9.347e-03
NSFL1C	NSFL1 cofactor	5.717e+02	4.526e-02	0.021503	3.494e-02	1.29273	5.377e-03
DGKE	diacylglycerol kinase epsilon	2.989e+02	5.017e-02	0.023851	3.495e-02	1.28946	5.971e-03
H2BC4	H2B clustered histone 4	6.607e+02	4.951e-02	0.023276	3.498e-02	1.28719	5.580e-04
PLAUR	plasminogen activator, urokinase receptor	4.037e+02	4.686e-02	0.021971	3.519e-02	1.29147	4.846e-03
ZFP30	ZFP30 zinc finger protein	1.502e+02	-4.955e-02	0.024743	3.557e-02	1.30176	2.923e-03
ARRDC2	arrestin domain containing 2	3.931e+02	-4.271e-02	0.020374	3.571e-02	1.30313	6.384e-03
RNASET2	ribonuclease T2	1.418e+03	5.290e-02	0.025171	3.581e-02	1.30325	3.710e-03
BRD1	bromodomain containing 1	3.973e+02	-4.260e-02	0.020107	3.592e-02	1.30377	7.196e-03
BAMBI	BMP and activin membrane bound inhibitor	1.599e+01	4.071e-02	0.020470	3.610e-02	1.30688	4.570e-03
MYD88	MYD88 innate immune signal transduction adaptor	6.516e+02	5.268e-02	0.025464	3.616e-02	1.30531	6.257e-03
HSPD1	heat shock protein family D (Hsp60) member 1	4.600e+02	-4.331e-02	0.020669	3.620e-02	1.30337	5.313e-03
USP46	ubiquitin specific peptidase 46	1.587e+02	4.977e-02	0.023996	3.637e-02	1.30607	2.250e-03
FAM210A	family with sequence similarity 210 member A	8.528e+01	-5.378e-02	0.025283	3.645e-02	1.30510	6.701e-03
FNDC3B	fibronectin type III domain containing 3B	1.081e+03	4.475e-02	0.021627	3.646e-02	1.30211	3.581e-03
TVP23C	trans-golgi network vesicle protein 23 homolog C	7.797e+01	5.087e-02	0.025469	3.663e-02	1.30487	4.426e-03
FKTN	fukutin	9.105e+01	-4.745e-02	0.023766	3.668e-02	1.30291	5.045e-03
C1orf35	chromosome 1 open reading frame 35	5.143e+01	-5.474e-02	0.025451	3.674e-02	1.30162	5.198e-03
CSDE1	cold shock domain containing E1	3.090e+03	-3.430e-02	0.016446	3.682e-02	1.30120	1.427e-03
RABEP2	rabaptin, RAB GTPase binding effector protein 2	9.201e+01	-5.151e-02	0.024750	3.684e-02	1.29850	5.097e-03
PEX11B	peroxisomal biogenesis factor 11 beta	1.115e+02	4.963e-02	0.023530	3.695e-02	1.29895	2.911e-03
CFL1	cofilin 1	1.518e+03	5.222e-02	0.025057	3.700e-02	1.29726	3.106e-03
THG1L	tRNA-histidine guanylyltransferase 1 like	7.183e+01	5.261e-02	0.024833	3.707e-02	1.29608	3.991e-03
EFNA4	ephrin A4	2.916e+01	-5.275e-02	0.025315	3.715e-02	1.29559	8.404e-03
TSSC4	tumor suppressing subtransferable candidate 4	1.303e+02	5.239e-02	0.025478	3.721e-02	1.29426	1.030e-02
CD160	CD160 molecule	9.037e+01	5.136e-02	0.023819	3.724e-02	1.29198	8.685e-03
CRYZ	crystallin zeta	8.045e+01	5.299e-02	0.025239	3.727e-02	1.28957	5.934e-03
MPHOSPH9	M-phase phosphoprotein 9	3.154e+02	5.005e-02	0.024605	3.735e-02	1.28908	3.933e-03
NAA60	N(alpha)-acetyltransferase 60, NatF catalytic subunit	1.328e+02	-5.122e-02	0.024450	3.738e-02	1.28692	8.874e-03
ZNHIT2	zinc finger HIT-type containing 2	3.033e+01	5.228e-02	0.025114	3.740e-02	1.28405	2.478e-03
FIP1L1	factor interacting with PAPOLA and CPSF1	3.987e+02	-4.452e-02	0.021621	3.748e-02	1.28374	3.333e-03
STN1	STN1 subunit of CST complex	1.860e+02	-4.660e-02	0.023145	3.753e-02	1.28220	7.249e-03
CFAP70	cilia and flagella associated protein 70	3.476e+01	-5.111e-02	0.023754	3.757e-02	1.28031	6.042e-03
SNHG28	small nucleolar RNA host gene 28	8.223e+01	-5.437e-02	0.025324	3.767e-02	1.28013	1.600e-03
PCDHGB3	protocadherin gamma subfamily B, 3	2.541e+01	4.630e-02	0.023071	3.773e-02	1.27908	1.790e-03
TRAF4	TNF receptor associated factor 4	5.136e+01	-5.314e-02	0.024999	3.789e-02	1.28125	4.349e-03
ASB14	ankyrin repeat and SOCS box containing 14	5.061e+01	-4.620e-02	0.021334	3.798e-02	1.28094	1.570e-02
NLRP1	NLR family pyrin domain containing 1	1.189e+03	-4.275e-02	0.020306	3.820e-02	1.28514	2.869e-03
GSTO2	glutathione S-transferase omega 2	2.981e+01	4.724e-02	0.023114	3.824e-02	1.28337	6.601e-07
APRT	adenine phosphoribosyltransferase	2.046e+02	5.223e-02	0.024844	3.835e-02	1.28367	1.100e-02
NA	NA	2.197e+01	-4.293e-02	0.020099	3.847e-02	1.28471	6.919e-03
NBEAL2	neurobeachin like 2	9.633e+02	-4.770e-02	0.022561	3.853e-02	1.28345	6.510e-03
POMGNT1	protein O-linked mannose N-acetylglucosaminyltransferase 1 (beta 1,2-)	1.274e+02	-5.029e-02	0.025470	3.873e-02	1.28693	1.025e-02
MSH6	mutS homolog 6	5.086e+02	4.587e-02	0.022115	3.889e-02	1.28907	8.004e-03
CLEC12B	C-type lectin domain family 12 member B	4.717e+01	-3.982e-02	0.018677	3.892e-02	1.28685	0.000e+00
SP100	SP100 nuclear antigen	1.671e+03	-3.876e-02	0.018835	3.937e-02	1.29839	1.903e-03
CD53	CD53 molecule	2.490e+03	-4.294e-02	0.021081	3.947e-02	1.29845	2.423e-03
LEPR	leptin receptor	1.432e+02	-5.189e-02	0.025428	3.958e-02	1.29902	3.716e-03
IGIP	IgA inducing protein	1.418e+02	4.493e-02	0.021806	3.961e-02	1.29668	5.290e-03
MED20	mediator complex subunit 20	8.572e+01	5.226e-02	0.025463	3.979e-02	1.29937	5.542e-03
TYSND1	trypsin domain containing 1	1.580e+02	-4.867e-02	0.023909	3.980e-02	1.29652	6.218e-03
BCL7C	BAF chromatin remodeling complex subunit BCL7C	8.679e+01	4.917e-02	0.023700	3.986e-02	1.29537	4.024e-03
DAPK3	death associated protein kinase 3	1.324e+02	5.113e-02	0.024959	4.004e-02	1.29811	3.666e-03
DMGDH	dimethylglycine dehydrogenase	3.001e+01	3.347e-02	0.019201	4.036e-02	1.30533	3.656e-03
RNASEK	ribonuclease K	2.680e+02	5.097e-02	0.024867	4.040e-02	1.30346	6.038e-03
AVPI1	arginine vasopressin induced 1	2.229e+01	4.561e-02	0.022349	4.071e-02	1.31022	2.012e-03
GLUL	glutamate-ammonia ligase	4.988e+03	4.230e-02	0.020699	4.076e-02	1.30867	1.533e-03
SAR1A	secretion associated Ras related GTPase 1A	8.653e+02	3.821e-02	0.018625	4.079e-02	1.30651	1.379e-03
MTA3	metastasis associated 1 family member 3	1.193e+02	4.991e-02	0.025441	4.097e-02	1.30914	3.816e-03
RBPJ	recombination signal binding protein for immunoglobulin kappa J region	9.516e+02	4.529e-02	0.022143	4.125e-02	1.31491	5.460e-03
SLC44A1	solute carrier family 44 member 1	4.218e+02	-5.099e-02	0.025177	4.141e-02	1.31681	3.386e-03
CMBL	carboxymethylenebutenolidase homolog	3.310e+01	3.055e-02	0.016627	4.145e-02	1.31500	2.743e-03
CKAP2	cytoskeleton associated protein 2	1.461e+02	-5.146e-02	0.025446	4.147e-02	1.31246	8.656e-03
ST6GALNAC6	ST6 N-acetylgalactosaminide alpha-2,6-sialyltransferase 6	1.817e+02	4.950e-02	0.023549	4.153e-02	1.31153	5.228e-03
KRTCAP2	keratinocyte associated protein 2	1.974e+02	5.300e-02	0.025336	4.170e-02	1.31369	5.813e-03
RNF181	ring finger protein 181	1.695e+02	4.789e-02	0.023243	4.173e-02	1.31145	4.579e-03
NCSTN	nicastrin	2.930e+02	-4.761e-02	0.023163	4.188e-02	1.31310	6.109e-03
CUL1	cullin 1	4.053e+02	-3.097e-02	0.015288	4.194e-02	1.31184	7.477e-04
VRK1	VRK serine/threonine kinase 1	1.975e+02	-5.131e-02	0.025312	4.212e-02	1.31459	3.980e-03
DUSP1	dual specificity phosphatase 1	1.188e+03	5.002e-02	0.024717	4.213e-02	1.31168	1.524e-03
RBL2	RB transcriptional corepressor like 2	2.292e+03	-4.636e-02	0.022726	4.240e-02	1.31721	4.426e-03
PAX8	paired box 8	4.968e+01	-4.444e-02	0.020744	4.242e-02	1.31464	5.911e-03
NFE4	nuclear factor, erythroid 4	6.131e+01	5.049e-02	0.025225	4.252e-02	1.31474	3.072e-03
FBLN2	fibulin 2	3.608e+01	-5.044e-02	0.021648	4.258e-02	1.31342	3.548e-03
BIRC3	baculoviral IAP repeat containing 3	1.258e+03	-4.958e-02	0.025184	4.276e-02	1.31589	3.394e-03
SUMO2	small ubiquitin like modifier 2	4.618e+02	-4.217e-02	0.020955	4.277e-02	1.31337	3.079e-03
YDJC	YdjC chitooligosaccharide deacetylase homolog	5.153e+01	5.130e-02	0.025383	4.279e-02	1.31085	5.448e-03
KDM5A	lysine demethylase 5A	2.165e+03	-3.510e-02	0.017350	4.284e-02	1.30931	2.867e-03
FAM118A	family with sequence similarity 118 member A	2.219e+02	3.975e-02	0.020258	4.312e-02	1.31497	1.717e-03
WDR24	WD repeat domain 24	3.891e+01	5.041e-02	0.024623	4.318e-02	1.31379	0.000e+00
AP1S2	adaptor related protein complex 1 subunit sigma 2	7.987e+02	-4.501e-02	0.023324	4.323e-02	1.31239	1.404e-03
SFI1	SFI1 centrin binding protein	3.650e+02	4.746e-02	0.024048	4.338e-02	1.31382	3.795e-03
RAB6A	RAB6A, member RAS oncogene family	5.083e+02	3.663e-02	0.018143	4.341e-02	1.31183	1.690e-03
AKR1C3	aldo-keto reductase family 1 member C3	5.074e+01	4.073e-02	0.021468	4.341e-02	1.30899	7.678e-03
STYK1	serine/threonine/tyrosine kinase 1	3.169e+01	4.240e-02	0.020091	4.346e-02	1.30736	5.578e-03
CCDC171	coiled-coil domain containing 171	7.948e+01	4.131e-02	0.022933	4.349e-02	1.30547	1.514e-03
TIA1	TIA1 cytotoxic granule associated RNA binding protein	9.556e+02	-4.015e-02	0.019979	4.350e-02	1.30278	2.230e-03
LRRC37A3	leucine rich repeat containing 37 member A3	3.226e+01	3.534e-02	0.018896	4.357e-02	1.30202	4.932e-03
CFAP298	cilia and flagella associated protein 298	9.432e+01	4.924e-02	0.024162	4.360e-02	1.29994	6.121e-03
GMNN	geminin DNA replication inhibitor	2.711e+01	-4.516e-02	0.023348	4.364e-02	1.29827	5.503e-03
XCL2	X-C motif chemokine ligand 2	1.772e+01	4.198e-02	0.019489	4.367e-02	1.29624	1.092e-02
TRAF6	TNF receptor associated factor 6	2.523e+02	4.107e-02	0.020456	4.368e-02	1.29366	3.427e-03
BAIAP3	BAI1 associated protein 3	6.954e+01	3.975e-02	0.020687	4.377e-02	1.29332	1.815e-03
ATG4C	autophagy related 4C cysteine peptidase	1.203e+02	-5.138e-02	0.025305	4.392e-02	1.29507	7.036e-03
FZD8	frizzled class receptor 8	2.321e+01	3.531e-02	0.019791	4.416e-02	1.29920	2.523e-03
AKAP7	A-kinase anchoring protein 7	1.224e+02	-4.915e-02	0.025224	4.432e-02	1.30099	4.266e-03
FANCI	FA complementation group I	9.016e+01	-4.773e-02	0.022091	4.440e-02	1.30042	1.318e-03
HOXB13	homeobox B13	4.723e+01	2.905e-02	0.017139	4.443e-02	1.29855	3.393e-03
APOL6	apolipoprotein L6	2.697e+03	-4.235e-02	0.021210	4.449e-02	1.29744	1.445e-03
MICAL1	microtubule associated monooxygenase, calponin and LIM domain containing 1	5.129e+02	-4.611e-02	0.022879	4.454e-02	1.29604	3.218e-03
COG4	component of oligomeric golgi complex 4	2.956e+02	-4.372e-02	0.021723	4.461e-02	1.29537	7.326e-03
GNL3	G protein nucleolar 3	2.013e+02	-4.864e-02	0.024240	4.468e-02	1.29454	5.561e-03
PSAT1	phosphoserine aminotransferase 1	2.133e+01	4.473e-02	0.023184	4.477e-02	1.29436	3.415e-03
DCANP1	dendritic cell associated nuclear protein	4.214e+01	3.479e-02	0.018862	4.481e-02	1.29275	5.956e-03
TRPM6	transient receptor potential cation channel subfamily M member 6	2.950e+02	-5.178e-02	0.025480	4.493e-02	1.29343	3.457e-03
CTBS	chitobiase	6.906e+02	4.975e-02	0.024727	4.514e-02	1.29659	2.124e-03
MYCL	MYCL proto-oncogene, bHLH transcription factor	1.789e+02	-5.080e-02	0.025461	4.515e-02	1.29412	6.489e-03
XPO5	exportin 5	1.915e+02	-5.271e-02	0.025466	4.529e-02	1.29539	9.005e-03
SIAH2	siah E3 ubiquitin protein ligase 2	7.407e+02	5.220e-02	0.025477	4.547e-02	1.29780	1.851e-03
IKBKG	inhibitor of nuclear factor kappa B kinase regulatory subunit gamma	7.489e+01	-4.813e-02	0.025422	4.557e-02	1.29793	8.882e-03
ABCB1	ATP binding cassette subfamily B member 1	1.328e+02	4.506e-02	0.023311	4.559e-02	1.29551	5.102e-03
HMGCS1	3-hydroxy-3-methylglutaryl-CoA synthase 1	1.904e+02	-4.816e-02	0.023875	4.575e-02	1.29753	1.311e-02
CEP89	centrosomal protein 89	1.218e+02	4.849e-02	0.025476	4.588e-02	1.29841	2.165e-03
LINGO3	leucine rich repeat and Ig domain containing 3	9.179e+01	4.937e-02	0.024997	4.601e-02	1.29941	2.308e-03
ZNF585B	zinc finger protein 585B	1.426e+02	4.866e-02	0.025039	4.624e-02	1.30315	7.646e-03
NA	NA	1.336e+01	4.364e-02	0.023300	4.628e-02	1.30131	1.735e-03
ITPRID2	ITPR interacting domain containing 2	8.655e+02	-3.954e-02	0.019867	4.653e-02	1.30554	2.520e-03
ATRIP	ATR interacting protein	8.140e+01	4.864e-02	0.024355	4.653e-02	1.30305	1.056e-02
NCOA5	nuclear receptor coactivator 5	1.220e+02	4.394e-02	0.022507	4.657e-02	1.30147	8.895e-03
MT2A	metallothionein 2A	4.749e+01	5.258e-02	0.025264	4.660e-02	1.29931	7.131e-03
CBX3	chromobox 3	4.620e+02	-4.416e-02	0.022765	4.663e-02	1.29751	3.635e-04
SSRP1	structure specific recognition protein 1	2.550e+02	-4.750e-02	0.024006	4.663e-02	1.29496	4.393e-03
UMAD1	UBAP1-MVB12-associated (UMA) domain containing 1	7.011e+01	5.132e-02	0.025475	4.671e-02	1.29442	9.066e-04
TMEM242	transmembrane protein 242	9.491e+01	-5.141e-02	0.025476	4.691e-02	1.29740	1.289e-02
KCNC1	potassium voltage-gated channel subfamily C member 1	1.611e+02	4.926e-02	0.025476	4.700e-02	1.29713	1.857e-03
LUC7L	LUC7 like	2.397e+02	-4.581e-02	0.023017	4.709e-02	1.29683	2.143e-03
DYNC1I2	dynein cytoplasmic 1 intermediate chain 2	2.884e+02	-4.760e-02	0.024237	4.719e-02	1.29697	2.107e-03
CS	citrate synthase	1.920e+02	4.550e-02	0.023555	4.723e-02	1.29525	4.238e-03
NUDT15	nudix hydrolase 15	4.149e+01	-5.068e-02	0.025455	4.726e-02	1.29342	2.120e-03
MATK	megakaryocyte-associated tyrosine kinase	1.877e+02	5.157e-02	0.025316	4.734e-02	1.29303	1.610e-03
CENPC	centromere protein C	5.786e+02	4.800e-02	0.023928	4.751e-02	1.29516	4.538e-03
GYPA	glycophorin A (MNS blood group)	9.610e+01	-4.858e-02	0.023561	4.757e-02	1.29402	4.188e-03
NUCKS1	nuclear casein kinase and cyclin dependent kinase substrate 1	1.154e+03	-3.466e-02	0.017473	4.761e-02	1.29245	1.686e-03
PPP5D1	PPP5 tetratricopeptide repeat domain containing 1	5.880e+01	4.240e-02	0.022970	4.773e-02	1.29311	0.000e+00
PRDX3	peroxiredoxin 3	4.777e+02	-3.849e-02	0.019446	4.777e-02	1.29170	3.465e-03
CLEC12A	C-type lectin domain family 12 member A	6.946e+02	-4.045e-02	0.020296	4.779e-02	1.28954	1.373e-03
SWT1	SWT1 RNA endoribonuclease homolog	2.512e+02	-4.941e-02	0.025236	4.795e-02	1.29128	0.000e+00
EMC1	ER membrane protein complex subunit 1	2.648e+02	4.900e-02	0.025321	4.796e-02	1.28907	3.551e-03
PLK1	polo like kinase 1	5.103e+01	4.612e-02	0.023878	4.797e-02	1.28658	1.104e-03
SRR	serine racemase	3.781e+01	-5.034e-02	0.025043	4.798e-02	1.28423	2.710e-03
GLB1L3	galactosidase beta 1 like 3	7.833e+01	4.825e-02	0.025012	4.806e-02	1.28379	8.867e-04
KIAA1324	KIAA1324	2.379e+02	4.524e-02	0.023743	4.808e-02	1.28196	1.481e-02
TBCC	tubulin folding cofactor C	3.170e+02	3.671e-02	0.018523	4.812e-02	1.28029	7.769e-04
NBPF3	NBPF member 3	8.979e+01	4.795e-02	0.024903	4.824e-02	1.28090	1.874e-03
TDRD7	tudor domain containing 7	3.431e+02	-4.388e-02	0.022463	4.837e-02	1.28192	2.232e-03
RSU1	Ras suppressor protein 1	5.377e+02	-4.791e-02	0.024587	4.839e-02	1.27994	4.321e-03
ENC1	ectodermal-neural cortex 1	2.273e+02	-4.698e-02	0.023335	4.870e-02	1.28556	4.269e-03
PHPT1	phosphohistidine phosphatase 1	7.174e+01	4.968e-02	0.024850	4.872e-02	1.28357	1.070e-02
CFAP97	cilia and flagella associated protein 97	3.548e+02	-4.865e-02	0.024975	4.884e-02	1.28423	4.773e-03
ATP8A1	ATPase phospholipid transporting 8A1	1.160e+03	4.367e-02	0.022166	4.898e-02	1.28539	4.127e-03
CAMLG	calcium modulating ligand	1.592e+02	-4.753e-02	0.024243	4.907e-02	1.28509	1.585e-03
TRIM32	tripartite motif containing 32	1.004e+02	-5.060e-02	0.025479	4.915e-02	1.28478	1.428e-02
ARHGAP15	Rho GTPase activating protein 15	1.963e+03	3.913e-02	0.019620	4.928e-02	1.28567	1.943e-03
TATDN2	TatD DNase domain containing 2	4.996e+02	-4.819e-02	0.024623	4.938e-02	1.28568	5.989e-03
EXOSC4	exosome component 4	2.798e+01	5.097e-02	0.025453	4.948e-02	1.28584	1.093e-02
PDE1B	phosphodiesterase 1B	6.298e+01	4.577e-02	0.024357	5.010e-02	1.29948	2.481e-03
ZNF493	zinc finger protein 493	3.330e+02	-4.779e-02	0.024187	5.025e-02	1.30071	6.301e-03
UBE4B	ubiquitination factor E4B	2.599e+02	4.475e-02	0.023718	5.025e-02	1.29823	8.023e-03
RAB2A	RAB2A, member RAS oncogene family	4.845e+02	4.001e-02	0.020424	5.026e-02	1.29593	7.854e-04
TP53TG5	TP53 target 5	4.006e+01	4.593e-02	0.025134	5.052e-02	1.30024	1.269e-03
ADSS2	adenylosuccinate synthase 2	5.546e+02	-4.240e-02	0.022039	5.059e-02	1.29940	2.207e-03
COIL	coilin	1.257e+02	-4.494e-02	0.023247	5.077e-02	1.30157	2.905e-03
TBL3	transducin beta like 3	1.153e+02	-4.972e-02	0.025086	5.103e-02	1.30570	3.196e-03
RNASEH2B	ribonuclease H2 subunit B	6.830e+02	-4.051e-02	0.020672	5.106e-02	1.30412	4.984e-03
DMAC2	distal membrane arm assembly complex 2	1.006e+02	4.896e-02	0.025005	5.121e-02	1.30534	4.139e-03
SELENBP1	selenium binding protein 1	1.069e+03	4.973e-02	0.024951	5.122e-02	1.30316	2.883e-03
ACVR2B	activin A receptor type 2B	8.823e+01	4.656e-02	0.024450	5.133e-02	1.30339	0.000e+00
ZNF213	zinc finger protein 213	5.276e+01	4.204e-02	0.023718	5.145e-02	1.30401	4.831e-03
SMARCAD1	SWI/SNF-related, matrix-associated actin-dependent regulator of chromatin, subfamily a, containing DEAD/H box 1	3.179e+02	4.508e-02	0.023368	5.147e-02	1.30209	1.875e-03
TMBIM1	transmembrane BAX inhibitor motif containing 1	8.287e+02	-4.736e-02	0.024732	5.148e-02	1.29980	5.447e-03
CLEC1B	C-type lectin domain family 1 member B	1.927e+02	-4.361e-02	0.022463	5.149e-02	1.29773	3.222e-03
ABCA13	ATP binding cassette subfamily A member 13	1.118e+02	-3.478e-02	0.017784	5.150e-02	1.29538	6.791e-11
DAGLB	diacylglycerol lipase beta	1.978e+02	-4.974e-02	0.024642	5.153e-02	1.29386	8.792e-03
SLIT2	slit guidance ligand 2	2.940e+01	2.665e-02	0.016549	5.161e-02	1.29345	1.737e-03
HERC5	HECT and RLD domain containing E3 ubiquitin protein ligase 5	4.207e+02	-4.603e-02	0.024502	5.163e-02	1.29143	6.060e-03
STAT2	signal transducer and activator of transcription 2	8.482e+02	-4.090e-02	0.021069	5.165e-02	1.28940	1.426e-03
PI3	peptidase inhibitor 3	5.437e+01	3.796e-02	0.020010	5.173e-02	1.28901	4.874e-03
CXCR2	C-X-C motif chemokine receptor 2	2.091e+03	-4.633e-02	0.023818	5.209e-02	1.29563	7.863e-03
NREP	neuronal regeneration related protein	8.327e+01	-5.048e-02	0.025461	5.222e-02	1.29642	4.571e-03
LONP2	lon peptidase 2, peroxisomal	8.696e+02	-3.958e-02	0.020523	5.225e-02	1.29472	9.177e-04
LAMTOR4	late endosomal/lysosomal adaptor, MAPK and MTOR activator 4	3.222e+02	4.446e-02	0.023113	5.231e-02	1.29379	1.797e-03
IRF6	interferon regulatory factor 6	3.849e+01	-3.466e-02	0.019288	5.263e-02	1.29932	0.000e+00
DIAPH2	diaphanous related formin 2	3.925e+02	4.890e-02	0.024913	5.268e-02	1.29833	3.213e-03
ATG13	autophagy related 13	3.621e+02	4.590e-02	0.023683	5.286e-02	1.30035	6.570e-03
PDSS1	decaprenyl diphosphate synthase subunit 1	3.247e+01	4.861e-02	0.024545	5.291e-02	1.29914	9.880e-03
SETD3	SET domain containing 3, actin histidine methyltransferase	3.408e+02	-3.826e-02	0.019816	5.292e-02	1.29686	8.941e-03
POFUT2	protein O-fucosyltransferase 2	1.396e+02	4.821e-02	0.025475	5.315e-02	1.30024	6.549e-03
COL4A4	collagen type IV alpha 4 chain	7.586e+01	4.764e-02	0.025470	5.325e-02	1.30037	2.610e-03
TRAPPC9	trafficking protein particle complex 9	3.101e+02	4.198e-02	0.022004	5.333e-02	1.29977	2.316e-03
CLEC11A	C-type lectin domain containing 11A	2.542e+01	4.186e-02	0.022195	5.340e-02	1.29924	5.793e-03
CACYBP	calcyclin binding protein	2.543e+02	4.168e-02	0.021599	5.343e-02	1.29752	1.392e-03
POP4	POP4 homolog, ribonuclease P/MRP subunit	1.703e+02	-4.761e-02	0.025104	5.357e-02	1.29866	3.537e-03
LRRK1	leucine rich repeat kinase 1	1.739e+02	4.525e-02	0.023945	5.365e-02	1.29826	5.567e-03
EMD	emerin	8.880e+01	4.869e-02	0.025435	5.378e-02	1.29903	9.179e-03
CDK17	cyclin dependent kinase 17	7.765e+02	3.033e-02	0.015683	5.382e-02	1.29764	3.835e-04
NHLRC2	NHL repeat containing 2	4.685e+02	4.612e-02	0.023909	5.383e-02	1.29556	3.455e-03
BRAF	B-Raf proto-oncogene, serine/threonine kinase	7.635e+02	4.072e-02	0.021348	5.398e-02	1.29687	4.157e-03
GRM3	glutamate metabotropic receptor 3	2.688e+01	2.920e-02	0.017359	5.401e-02	1.29506	3.705e-03
SDHAF2	succinate dehydrogenase complex assembly factor 2	2.002e+02	-4.668e-02	0.024264	5.401e-02	1.29275	6.651e-03
CD48	CD48 molecule	1.498e+03	-4.235e-02	0.022269	5.404e-02	1.29118	1.603e-03
LOC112694756	uncharaterized LOC112694756	3.590e+01	2.883e-02	0.016939	5.404e-02	1.28905	1.636e-03
STAT1	signal transducer and activator of transcription 1	3.489e+03	-4.582e-02	0.023952	5.407e-02	1.28740	1.780e-03
SLC35E3	solute carrier family 35 member E3	2.823e+02	-5.094e-02	0.025439	5.419e-02	1.28803	2.368e-03
TSGA10	testis specific 10	6.811e+01	3.528e-02	0.017793	5.427e-02	1.28755	1.121e-02
CD28	CD28 molecule	7.001e+02	-4.674e-02	0.024645	5.442e-02	1.28882	5.906e-03
RBM26	RNA binding motif protein 26	9.336e+02	-2.787e-02	0.014495	5.445e-02	1.28734	1.171e-03
OSBPL3	oxysterol binding protein like 3	2.601e+02	4.755e-02	0.024959	5.469e-02	1.29057	3.214e-03
CR1L	complement C3b/C4b receptor 1 like	7.619e+01	-4.746e-02	0.025164	5.475e-02	1.28978	4.836e-03
NA	NA	3.097e+01	-1.866e-02	0.010759	5.485e-02	1.28990	0.000e+00
TLK2	tousled like kinase 2	2.812e+02	-4.339e-02	0.022646	5.494e-02	1.28963	5.866e-03
PLBD2	phospholipase B domain containing 2	6.890e+01	4.302e-02	0.024183	5.495e-02	1.28769	2.782e-03
UBTD1	ubiquitin domain containing 1	4.806e+01	5.043e-02	0.025452	5.502e-02	1.28703	3.429e-03
FIBP	FGF1 intracellular binding protein	1.212e+02	4.173e-02	0.021818	5.504e-02	1.28523	5.155e-03
AIMP1	aminoacyl tRNA synthetase complex interacting multifunctional protein 1	1.622e+02	-4.540e-02	0.024443	5.512e-02	1.28486	1.751e-03
TRIM47	tripartite motif containing 47	2.304e+01	3.687e-02	0.020941	5.524e-02	1.28538	8.959e-03
MTX2	metaxin 2	5.146e+01	4.945e-02	0.025462	5.532e-02	1.28503	4.564e-03
SCAMP1	secretory carrier membrane protein 1	3.264e+02	-4.227e-02	0.022263	5.539e-02	1.28443	8.554e-03
EOMES	eomesodermin	1.436e+02	4.793e-02	0.025104	5.540e-02	1.28254	3.396e-03
PPP1R12C	protein phosphatase 1 regulatory subunit 12C	2.858e+02	4.481e-02	0.023621	5.541e-02	1.28052	2.829e-03
SLC48A1	solute carrier family 48 member 1	1.382e+02	4.529e-02	0.024531	5.550e-02	1.28025	2.414e-03
TSPAN32	tetraspanin 32	1.642e+02	4.754e-02	0.025448	5.553e-02	1.27877	3.253e-03
VSNL1	visinin like 1	2.748e+01	3.233e-02	0.019371	5.553e-02	1.27668	9.675e-04
YWHAB	tyrosine 3-monooxygenase/tryptophan 5-monooxygenase activation protein beta	1.548e+03	-4.174e-02	0.021293	5.558e-02	1.27556	1.530e-03
CA1	carbonic anhydrase 1	3.892e+02	4.825e-02	0.024253	5.559e-02	1.27357	4.294e-03
TAF13	TATA-box binding protein associated factor 13	3.796e+01	-4.477e-02	0.024257	5.560e-02	1.27176	5.748e-03
SOGA1	suppressor of glucose, autophagy associated 1	1.621e+02	-5.019e-02	0.024242	5.574e-02	1.27263	2.533e-03
VSIG10	V-set and immunoglobulin domain containing 10	9.348e+01	-4.687e-02	0.023832	5.582e-02	1.27236	1.446e-03
C6orf201	chromosome 6 open reading frame 201	2.821e+01	4.328e-02	0.024432	5.587e-02	1.27142	1.659e-03
PAK3	p21 (RAC1) activated kinase 3	3.956e+01	2.334e-02	0.016146	5.588e-02	1.26946	1.087e-03
ZNF808	zinc finger protein 808	2.380e+02	4.921e-02	0.025395	5.588e-02	1.26731	7.176e-03
RALGAPA1	Ral GTPase activating protein catalytic alpha subunit 1	3.711e+02	4.689e-02	0.024511	5.590e-02	1.26549	5.571e-03
NPDC1	neural proliferation, differentiation and control 1	4.639e+01	-4.110e-02	0.022100	5.607e-02	1.26721	6.314e-03
HEMK1	HemK methyltransferase family member 1	2.119e+02	4.981e-02	0.025468	5.618e-02	1.26751	7.999e-03
LSP1	lymphocyte specific protein 1	3.297e+03	3.953e-02	0.020542	5.621e-02	1.26615	8.843e-04
TXNRD1	thioredoxin reductase 1	4.522e+02	4.063e-02	0.021453	5.625e-02	1.26489	5.539e-03
WAPL	WAPL cohesin release factor	1.196e+03	-3.620e-02	0.019057	5.629e-02	1.26372	3.126e-03
ETFA	electron transfer flavoprotein subunit alpha	3.526e+02	-3.874e-02	0.020387	5.645e-02	1.26518	1.863e-03
SERAC1	serine active site containing 1	1.011e+02	4.767e-02	0.025382	5.667e-02	1.26780	3.038e-03
TMED2	transmembrane p24 trafficking protein 2	5.008e+02	-4.113e-02	0.021944	5.681e-02	1.26884	2.431e-03
ERG28	ergosterol biosynthesis 28 homolog	6.923e+01	-4.511e-02	0.023787	5.683e-02	1.26735	6.538e-03
ZNF181	zinc finger protein 181	1.113e+02	-4.481e-02	0.024799	5.688e-02	1.26621	3.110e-03
PDCD2	programmed cell death 2	3.907e+02	-3.924e-02	0.020816	5.707e-02	1.26846	2.918e-03
ANKRD34A	ankyrin repeat domain 34A	4.690e+01	4.673e-02	0.025435	5.710e-02	1.26702	0.000e+00
ADIPOR1	adiponectin receptor 1	7.367e+03	4.869e-02	0.025458	5.711e-02	1.26503	7.751e-04
SNRPA	small nuclear ribonucleoprotein polypeptide A	9.964e+01	-4.674e-02	0.024210	5.716e-02	1.26397	1.832e-03
YME1L1	YME1 like 1 ATPase	1.012e+03	-3.015e-02	0.015951	5.725e-02	1.26397	6.796e-04
FLT3LG	fms related tyrosine kinase 3 ligand	7.049e+01	-4.828e-02	0.025440	5.736e-02	1.26431	9.521e-03
A2M	alpha-2-macroglobulin	4.833e+02	4.481e-02	0.024381	5.738e-02	1.26254	5.099e-03
CYHR1	cysteine and histidine rich 1	2.283e+02	4.582e-02	0.024503	5.744e-02	1.26186	4.627e-03
PHF10	PHD finger protein 10	3.652e+02	-4.106e-02	0.021591	5.749e-02	1.26092	1.689e-03
NDUFA9	NADH:ubiquinone oxidoreductase subunit A9	3.624e+02	-4.477e-02	0.023690	5.782e-02	1.26598	5.159e-03
STX1A	syntaxin 1A	2.527e+01	-3.548e-02	0.017780	5.789e-02	1.26561	5.350e-04
ATF7	activating transcription factor 7	1.215e+02	-4.794e-02	0.023557	5.792e-02	1.26405	9.742e-03
SNX25	sorting nexin 25	9.865e+01	-4.615e-02	0.025360	5.792e-02	1.26199	2.371e-03
GJB7	gap junction protein beta 7	2.621e+01	4.269e-02	0.023587	5.796e-02	1.26080	2.502e-03
PBX1	PBX homeobox 1	1.282e+02	-4.933e-02	0.025248	5.806e-02	1.26093	1.811e-03
RAF1	Raf-1 proto-oncogene, serine/threonine kinase	1.782e+03	3.920e-02	0.020649	5.817e-02	1.26135	3.636e-03
MS4A14	membrane spanning 4-domains A14	1.142e+02	-4.518e-02	0.023934	5.826e-02	1.26124	1.051e-02
SUPT7L	SPT7 like, STAGA complex gamma subunit	2.101e+02	-4.769e-02	0.025038	5.855e-02	1.26552	6.404e-03
MTURN	maturin, neural progenitor differentiation regulator homolog	3.460e+02	-4.182e-02	0.022898	5.856e-02	1.26355	3.878e-03
MID1	midline 1	4.368e+01	2.320e-02	0.015292	5.858e-02	1.26207	3.960e-03
SYMPK	symplekin	2.874e+02	4.664e-02	0.025282	5.864e-02	1.26125	3.521e-03
NLRP6	NLR family pyrin domain containing 6	1.585e+02	4.841e-02	0.025479	5.885e-02	1.26379	9.176e-03
RECQL	RecQ like helicase	3.340e+02	-4.392e-02	0.023601	5.888e-02	1.26238	2.975e-03
IKZF5	IKAROS family zinc finger 5	2.815e+02	4.610e-02	0.024882	5.907e-02	1.26450	8.740e-04
ZNF669	zinc finger protein 669	7.406e+01	-4.521e-02	0.024119	5.910e-02	1.26307	4.266e-03
ARHGEF2	Rho/Rac guanine nucleotide exchange factor 2	8.206e+02	-3.729e-02	0.019376	5.915e-02	1.26200	3.297e-03
TXNL4A	thioredoxin like 4A	1.818e+02	4.528e-02	0.024148	5.915e-02	1.26017	3.415e-03
ADCK1	aarF domain containing kinase 1	4.878e+01	4.048e-02	0.022886	5.947e-02	1.26488	0.000e+00
ZBTB33	zinc finger and BTB domain containing 33	4.931e+02	-3.335e-02	0.017979	5.949e-02	1.26338	1.488e-03
RARG	retinoic acid receptor gamma	9.107e+01	4.665e-02	0.025480	5.952e-02	1.26186	3.481e-03
TET2	tet methylcytosine dioxygenase 2	2.748e+03	-3.837e-02	0.020370	5.954e-02	1.26038	6.241e-04
ARMCX1	armadillo repeat containing X-linked 1	2.410e+01	-4.553e-02	0.024294	5.955e-02	1.25866	3.340e-03
MLKL	mixed lineage kinase domain like pseudokinase	4.673e+02	-3.940e-02	0.021140	5.968e-02	1.25939	6.249e-04
ZBTB49	zinc finger and BTB domain containing 49	8.131e+01	4.363e-02	0.023015	5.974e-02	1.25851	2.758e-03
AIP	aryl hydrocarbon receptor interacting protein	3.189e+02	3.835e-02	0.020119	5.994e-02	1.26086	1.310e-03
ZNF93	zinc finger protein 93	6.578e+01	-4.448e-02	0.025162	6.012e-02	1.26254	2.175e-03
TRIM37	tripartite motif containing 37	1.561e+02	-4.794e-02	0.025428	6.016e-02	1.26138	6.533e-03
TTYH2	tweety family member 2	1.157e+02	4.672e-02	0.025090	6.018e-02	1.25982	4.613e-03
GDF11	growth differentiation factor 11	1.951e+02	3.932e-02	0.021208	6.026e-02	1.25963	2.487e-03
PPBP	pro-platelet basic protein	1.249e+03	-3.870e-02	0.022952	6.030e-02	1.25855	1.661e-04
PHKG2	phosphorylase kinase catalytic subunit gamma 2	1.687e+02	4.720e-02	0.025433	6.035e-02	1.25757	1.576e-02
EPS8L2	EPS8 like 2	3.530e+01	4.005e-02	0.021429	6.036e-02	1.25574	3.578e-03
BDKRB1	bradykinin receptor B1	2.994e+01	2.959e-02	0.017665	6.045e-02	1.25570	9.069e-05
DHX9	DExH-box helicase 9	1.297e+03	-2.869e-02	0.015339	6.060e-02	1.25685	1.138e-03
QRFP	pyroglutamylated RFamide peptide	1.789e+01	3.762e-02	0.021291	6.065e-02	1.25597	0.000e+00
NAA40	N(alpha)-acetyltransferase 40, NatD catalytic subunit	8.385e+01	4.689e-02	0.025255	6.067e-02	1.25448	1.647e-03
TTC25	tetratricopeptide repeat domain 25	2.848e+01	3.202e-02	0.018650	6.077e-02	1.25461	3.723e-04
RC3H1	ring finger and CCCH-type domains 1	1.074e+03	3.927e-02	0.021091	6.083e-02	1.25384	1.762e-03
ATP8B3	ATPase phospholipid transporting 8B3	2.985e+01	3.541e-02	0.020503	6.088e-02	1.25300	0.000e+00
STX4	syntaxin 4	2.036e+02	-4.340e-02	0.023215	6.091e-02	1.25172	7.169e-03
DHRS3	dehydrogenase/reductase 3	1.156e+02	-4.411e-02	0.024122	6.096e-02	1.25076	5.499e-03
ENOSF1	enolase superfamily member 1	1.353e+02	-4.982e-02	0.024969	6.101e-02	1.24984	0.000e+00
NA	NA	1.807e+01	4.161e-02	0.023365	6.108e-02	1.24936	6.206e-03
C11orf58	chromosome 11 open reading frame 58	9.817e+02	-2.873e-02	0.015400	6.116e-02	1.24903	1.261e-03
ATRN	attractin	2.722e+02	4.755e-02	0.025147	6.119e-02	1.24790	2.250e-03
DENND2B	DENN domain containing 2B	8.936e+01	3.291e-02	0.019019	6.126e-02	1.24738	7.589e-03
SCAND1	SCAN domain containing 1	7.042e+01	4.661e-02	0.025479	6.132e-02	1.24669	4.534e-03
PZP	PZP alpha-2-macroglobulin like	2.855e+02	4.435e-02	0.024623	6.172e-02	1.25282	2.997e-03
NUP88	nucleoporin 88	2.747e+02	4.390e-02	0.023964	6.182e-02	1.25299	4.850e-03
ARFIP2	ADP ribosylation factor interacting protein 2	1.403e+02	4.896e-02	0.025453	6.190e-02	1.25276	6.281e-03
FAAP24	FA core complex associated protein 24	2.472e+01	-4.494e-02	0.024164	6.191e-02	1.25095	5.494e-03
BLOC1S4	biogenesis of lysosomal organelles complex 1 subunit 4	7.568e+01	4.556e-02	0.024445	6.239e-02	1.25883	5.366e-03
SLC25A17	solute carrier family 25 member 17	7.038e+01	4.723e-02	0.025194	6.242e-02	1.25746	1.198e-03
CCDC167	coiled-coil domain containing 167	4.118e+01	4.701e-02	0.025258	6.245e-02	1.25625	0.000e+00
BCAS4	breast carcinoma amplified sequence 4	1.184e+02	4.418e-02	0.025367	6.255e-02	1.25640	1.572e-03
PHYKPL	5-phosphohydroxy-L-lysine phospho-lyase	3.658e+02	-4.043e-02	0.021459	6.258e-02	1.25503	4.308e-03
PDK1	pyruvate dehydrogenase kinase 1	3.453e+02	4.739e-02	0.025414	6.260e-02	1.25354	8.034e-04
NUAK1	NUAK family kinase 1	6.685e+01	-4.095e-02	0.021127	6.301e-02	1.25988	0.000e+00
UBA7	ubiquitin like modifier activating enzyme 7	4.651e+02	-3.972e-02	0.021348	6.303e-02	1.25840	2.305e-03
GPHN	gephyrin	7.791e+01	4.293e-02	0.024253	6.320e-02	1.26001	1.115e-07
C17orf49	chromosome 17 open reading frame 49	2.138e+01	3.986e-02	0.021700	6.341e-02	1.26218	3.490e-03
RFX3	regulatory factor X3	4.607e+02	4.563e-02	0.025024	6.341e-02	1.26045	1.194e-03
MPO	myeloperoxidase	5.607e+01	3.340e-02	0.019566	6.348e-02	1.25995	2.397e-03
BLCAP	BLCAP apoptosis inducing factor	3.301e+02	-3.696e-02	0.019807	6.361e-02	1.26054	3.221e-03
RETREG1	reticulophagy regulator 1	1.513e+02	-4.703e-02	0.025397	6.379e-02	1.26234	6.413e-03
KLF1	Kruppel like factor 1	2.053e+02	4.922e-02	0.025155	6.389e-02	1.26248	5.440e-03
PSMF1	proteasome inhibitor subunit 1	6.636e+02	4.584e-02	0.025406	6.409e-02	1.26452	2.291e-03
MEF2A	myocyte enhancer factor 2A	3.735e+02	4.465e-02	0.024738	6.411e-02	1.26295	3.399e-03
GABBR2	gamma-aminobutyric acid type B receptor subunit 2	5.763e+01	1.422e-02	0.013089	6.416e-02	1.26212	2.496e-03
RBM6	RNA binding motif protein 6	5.565e+02	-4.433e-02	0.023828	6.420e-02	1.26113	8.964e-04
GIT1	GIT ArfGAP 1	1.237e+02	-4.575e-02	0.025176	6.429e-02	1.26104	2.146e-03
PDGFB	platelet derived growth factor subunit B	5.353e+01	4.646e-02	0.024429	6.430e-02	1.25936	3.456e-04
FAF1	Fas associated factor 1	2.978e+02	-3.819e-02	0.020782	6.433e-02	1.25806	4.161e-03
TMPRSS4	transmembrane serine protease 4	3.354e+01	1.794e-02	0.014813	6.445e-02	1.25862	6.343e-10
TBC1D23	TBC1 domain family member 23	4.303e+02	-3.782e-02	0.020548	6.468e-02	1.26130	3.371e-03
RCN1	reticulocalbin 1	9.874e+01	-4.742e-02	0.025323	6.475e-02	1.26078	1.007e-02
CIP2A	cell proliferation regulating inhibitor of protein phosphatase 2A	6.203e+01	-4.237e-02	0.023322	6.476e-02	1.25912	0.000e+00
MIS18A	MIS18 kinetochore protein A	3.597e+01	-4.764e-02	0.025157	6.491e-02	1.26022	8.049e-03
DTWD2	DTW domain containing 2	6.355e+01	4.621e-02	0.025459	6.498e-02	1.25963	2.432e-03
PLEKHH1	pleckstrin homology, MyTH4 and FERM domain containing H1	5.835e+01	-4.248e-02	0.022821	6.499e-02	1.25810	7.969e-04
TAT	tyrosine aminotransferase	2.725e+01	3.033e-02	0.020111	6.505e-02	1.25735	4.786e-03
UNC93B1	unc-93 homolog B1, TLR signaling regulator	2.806e+02	4.366e-02	0.023860	6.505e-02	1.25562	8.546e-04
MAPRE2	microtubule associated protein RP/EB family member 2	2.138e+02	4.608e-02	0.025088	6.514e-02	1.25560	7.344e-03
TMEM30A	transmembrane protein 30A	1.526e+03	4.156e-02	0.022196	6.528e-02	1.25650	1.306e-03
KRIT1	KRIT1 ankyrin repeat containing	3.470e+02	-4.477e-02	0.024786	6.535e-02	1.25587	3.119e-03
NA	NA	2.256e+01	-4.296e-02	0.022978	6.550e-02	1.25709	0.000e+00
SLC4A4	solute carrier family 4 member 4	5.139e+01	3.847e-02	0.021666	6.563e-02	1.25766	3.333e-03
OAZ2	ornithine decarboxylase antizyme 2	8.091e+02	4.465e-02	0.025480	6.578e-02	1.25877	3.518e-03
UBE2M	ubiquitin conjugating enzyme E2 M	1.664e+02	3.903e-02	0.021280	6.587e-02	1.25861	2.500e-03
ZDHHC21	zinc finger DHHC-type containing 21	4.846e+02	4.390e-02	0.023856	6.588e-02	1.25711	4.320e-04
COQ8B	coenzyme Q8B	1.543e+02	4.458e-02	0.024307	6.612e-02	1.25992	4.119e-03
ZNF736	zinc finger protein 736	3.963e+02	4.077e-02	0.022628	6.643e-02	1.26390	5.868e-03
DDX27	DEAD-box helicase 27	2.871e+02	4.645e-02	0.025472	6.644e-02	1.26233	3.516e-03
CCNT1	cyclin T1	6.802e+02	-3.610e-02	0.019659	6.652e-02	1.26201	2.222e-03
ZNF696	zinc finger protein 696	3.015e+01	4.255e-02	0.023346	6.652e-02	1.26029	2.242e-03
PMM1	phosphomannomutase 1	9.818e+01	4.623e-02	0.025418	6.661e-02	1.26031	2.037e-04
PDCD1LG2	programmed cell death 1 ligand 2	2.231e+01	3.920e-02	0.021052	6.662e-02	1.25857	2.390e-03
ZNF512B	zinc finger protein 512B	7.926e+01	-4.178e-02	0.022452	6.668e-02	1.25804	3.190e-03
SUMO4	small ubiquitin like modifier 4	8.514e+01	4.439e-02	0.023547	6.683e-02	1.25902	6.331e-03
MSANTD4	Myb/SANT DNA binding domain containing 4 with coiled-coils	1.648e+02	4.721e-02	0.025249	6.715e-02	1.26333	2.056e-03
KLHL11	kelch like family member 11	1.051e+02	-4.095e-02	0.022538	6.725e-02	1.26344	3.360e-03
REXO1	RNA exonuclease 1 homolog	8.008e+01	4.103e-02	0.025054	6.733e-02	1.26313	2.774e-03
SLC38A10	solute carrier family 38 member 10	3.546e+02	4.482e-02	0.024842	6.738e-02	1.26223	3.188e-03
TMCO1	transmembrane and coiled-coil domains 1	2.954e+02	-4.621e-02	0.025466	6.757e-02	1.26398	1.392e-03
COQ2	coenzyme Q2, polyprenyltransferase	7.799e+01	-4.679e-02	0.025321	6.769e-02	1.26448	1.205e-02
RBM23	RNA binding motif protein 23	4.577e+02	-4.532e-02	0.024530	6.770e-02	1.26293	3.152e-03
CASP1	caspase 1	7.433e+02	-4.098e-02	0.022770	6.814e-02	1.26936	1.411e-03
PAK2	p21 (RAC1) activated kinase 2	1.108e+03	3.444e-02	0.019024	6.823e-02	1.26922	4.456e-04
NDUFV2	NADH:ubiquinone oxidoreductase core subunit V2	2.522e+02	-3.669e-02	0.020605	6.841e-02	1.27087	2.854e-03
ZNF835	zinc finger protein 835	4.648e+01	-4.168e-02	0.023377	6.849e-02	1.27054	2.253e-03
EBF1	EBF transcription factor 1	7.254e+01	-4.280e-02	0.022752	6.850e-02	1.26900	1.998e-03
LRRC4B	leucine rich repeat containing 4B	2.665e+01	3.022e-02	0.018885	6.855e-02	1.26822	1.807e-03
NXN	nucleoredoxin	5.380e+01	3.012e-02	0.018596	6.876e-02	1.27025	6.340e-04
TMX1	thioredoxin related transmembrane protein 1	4.944e+02	-3.729e-02	0.020698	6.895e-02	1.27203	1.843e-03
TMEM243	transmembrane protein 243	2.859e+02	-3.421e-02	0.018827	6.901e-02	1.27135	6.216e-04
SDHA	succinate dehydrogenase complex flavoprotein subunit A	5.549e+02	-3.431e-02	0.018917	6.904e-02	1.27017	4.191e-03
CHTOP	chromatin target of PRMT1	4.733e+02	-4.239e-02	0.023187	6.909e-02	1.26945	1.691e-03
ELMSAN1	ELM2 and Myb/SANT domain containing 1	3.646e+02	-4.546e-02	0.024739	6.920e-02	1.26960	1.229e-03
DISC1	DISC1 scaffold protein	5.268e+02	-4.619e-02	0.025466	6.921e-02	1.26801	2.353e-03
HAS3	hyaluronan synthase 3	8.463e+01	4.636e-02	0.025380	6.928e-02	1.26755	4.434e-04
EIF4A3	eukaryotic translation initiation factor 4A3	2.918e+02	-4.064e-02	0.022702	6.930e-02	1.26626	4.100e-03
SLC2A1	solute carrier family 2 member 1	4.697e+02	4.057e-02	0.022603	6.931e-02	1.26479	1.456e-03
KCNK6	potassium two pore domain channel subfamily K member 6	2.262e+02	4.320e-02	0.023532	6.935e-02	1.26378	2.361e-03
USP34	ubiquitin specific peptidase 34	2.304e+03	-3.143e-02	0.017219	6.947e-02	1.26413	1.964e-03
WDR3	WD repeat domain 3	3.051e+02	-4.472e-02	0.025254	6.952e-02	1.26343	1.216e-03
ZNF287	zinc finger protein 287	7.280e+01	-4.419e-02	0.024699	6.954e-02	1.26195	1.880e-03
ALDH5A1	aldehyde dehydrogenase 5 family member A1	1.607e+02	4.244e-02	0.024485	6.959e-02	1.26124	2.808e-03
AKAP8L	A-kinase anchoring protein 8 like	2.240e+02	-4.253e-02	0.023408	6.973e-02	1.26196	5.331e-03
C11orf45	chromosome 11 open reading frame 45	3.290e+01	3.813e-02	0.022241	6.975e-02	1.26074	0.000e+00
PSTK	phosphoseryl-tRNA kinase	4.717e+01	4.262e-02	0.025123	6.983e-02	1.26039	9.080e-04
SLC27A4	solute carrier family 27 member 4	8.551e+01	4.192e-02	0.023127	6.987e-02	1.25954	2.854e-03
AMPD2	adenosine monophosphate deaminase 2	5.051e+02	-4.300e-02	0.023460	6.989e-02	1.25815	2.008e-03
ALAS2	5'-aminolevulinate synthase 2	9.534e+03	4.265e-02	0.022321	7.014e-02	1.26097	3.861e-03
KATNBL1	katanin regulatory subunit B1 like 1	4.946e+02	-4.180e-02	0.023288	7.044e-02	1.26459	4.664e-03
TMF1	TATA element modulatory factor 1	7.022e+02	-3.738e-02	0.020581	7.046e-02	1.26331	3.130e-03
KBTBD2	kelch repeat and BTB domain containing 2	9.219e+02	-2.513e-02	0.014011	7.068e-02	1.26557	1.289e-03
OAT	ornithine aminotransferase	3.351e+02	-3.666e-02	0.020521	7.068e-02	1.26389	1.569e-03
ANGPT2	angiopoietin 2	7.693e+01	4.233e-02	0.024850	7.079e-02	1.26417	1.838e-03
VRTN	vertebrae development associated	3.785e+01	2.375e-02	0.016762	7.082e-02	1.26294	1.837e-03
RBMS2	RNA binding motif single stranded interacting protein 2	1.219e+02	-4.610e-02	0.023045	7.087e-02	1.26207	2.096e-03
CHMP3	charged multivesicular body protein 3	4.884e+02	-3.465e-02	0.019427	7.093e-02	1.26158	1.435e-03
GNRHR	gonadotropin releasing hormone receptor	2.595e+01	4.210e-02	0.023646	7.097e-02	1.26059	4.397e-03
ZNF638	zinc finger protein 638	1.668e+03	-3.812e-02	0.021182	7.099e-02	1.25919	1.419e-03
UBE2Q2	ubiquitin conjugating enzyme E2 Q2	3.240e+02	-3.558e-02	0.019966	7.108e-02	1.25922	1.527e-03
KIF20A	kinesin family member 20A	3.030e+01	-3.171e-02	0.017344	7.108e-02	1.25757	3.121e-03
ZFAND3	zinc finger AN1-type containing 3	4.348e+02	3.125e-02	0.017497	7.115e-02	1.25703	4.169e-03
DBF4B	DBF4 zinc finger B	3.685e+01	3.650e-02	0.021593	7.127e-02	1.25755	2.020e-03
P2RY10	P2Y receptor family member 10	2.205e+02	-4.359e-02	0.025168	7.130e-02	1.25646	1.914e-03
TMSB4X	thymosin beta 4 X-linked	1.178e+04	-4.299e-02	0.024259	7.131e-02	1.25485	2.263e-03
FAM184A	family with sequence similarity 184 member A	4.323e+01	-3.893e-02	0.022377	7.132e-02	1.25349	7.157e-03
ELP6	elongator acetyltransferase complex subunit 6	9.421e+01	4.541e-02	0.024718	7.141e-02	1.25334	1.216e-03
P2RY11	purinergic receptor P2Y11	3.057e+01	4.346e-02	0.024606	7.143e-02	1.25212	6.100e-10
LZTS2	leucine zipper tumor suppressor 2	1.071e+02	4.596e-02	0.025466	7.145e-02	1.25072	1.502e-08
CYP26C1	cytochrome P450 family 26 subfamily C member 1	4.567e+01	3.485e-02	0.021721	7.145e-02	1.24914	9.956e-04
MCOLN1	mucolipin 1	1.824e+02	4.228e-02	0.023672	7.149e-02	1.24816	1.993e-03
TRIP6	thyroid hormone receptor interactor 6	4.048e+01	4.372e-02	0.024705	7.160e-02	1.24847	2.822e-20
CD2	CD2 molecule	5.261e+02	4.251e-02	0.022933	7.160e-02	1.24691	3.970e-03
SGK3	serum/glucocorticoid regulated kinase family member 3	2.784e+02	-4.263e-02	0.023949	7.161e-02	1.24547	3.961e-03
ZNF404	zinc finger protein 404	2.084e+01	3.105e-02	0.017992	7.178e-02	1.24675	0.000e+00
ZNF544	zinc finger protein 544	1.863e+02	4.433e-02	0.025216	7.180e-02	1.24554	4.454e-03
SEC61A1	SEC61 translocon alpha 1 subunit	2.992e+02	-4.546e-02	0.024873	7.185e-02	1.24477	4.206e-03
POR	cytochrome p450 oxidoreductase	2.551e+02	-4.428e-02	0.024358	7.189e-02	1.24377	1.534e-03
RNF144A	ring finger protein 144A	2.972e+02	-4.497e-02	0.025173	7.196e-02	1.24336	3.705e-03
ASB3	ankyrin repeat and SOCS box containing 3	2.136e+02	-3.696e-02	0.020384	7.196e-02	1.24179	5.032e-03
KIZ	kizuna centrosomal protein	1.670e+02	-4.168e-02	0.023577	7.218e-02	1.24407	6.544e-03
RPP25L	ribonuclease P/MRP subunit p25 like	8.904e+01	4.282e-02	0.023666	7.225e-02	1.24369	3.219e-03
RHOB	ras homolog family member B	4.914e+02	4.303e-02	0.024106	7.243e-02	1.24515	1.494e-03
ZFP3	ZFP3 zinc finger protein	1.512e+02	4.092e-02	0.022838	7.247e-02	1.24416	9.813e-04
CBR4	carbonyl reductase 4	2.370e+02	4.272e-02	0.023562	7.247e-02	1.24259	1.472e-03
PPP1R12A	protein phosphatase 1 regulatory subunit 12A	1.882e+03	4.014e-02	0.022201	7.250e-02	1.24146	2.160e-03
HMG20B	high mobility group 20B	7.803e+01	-4.453e-02	0.025438	7.251e-02	1.24006	2.861e-03
NABP2	nucleic acid binding protein 2	5.031e+01	4.529e-02	0.025479	7.257e-02	1.23962	9.308e-03
CCDC144A	coiled-coil domain containing 144A	5.012e+01	2.579e-02	0.016534	7.258e-02	1.23818	0.000e+00
MTUS2	microtubule associated scaffold protein 2	6.775e+01	2.998e-02	0.019849	7.291e-02	1.24212	1.433e-18
UQCC2	ubiquinol-cytochrome c reductase complex assembly factor 2	1.730e+02	-4.092e-02	0.022964	7.294e-02	1.24106	4.709e-04
ANG	angiogenin	1.470e+01	-3.041e-02	0.018618	7.294e-02	1.23960	8.495e-03
TRIM2	tripartite motif containing 2	9.966e+01	-3.699e-02	0.022307	7.301e-02	1.23921	1.571e-03
NLRP4	NLR family pyrin domain containing 4	2.999e+01	2.343e-02	0.016292	7.311e-02	1.23925	0.000e+00
SLC25A43	solute carrier family 25 member 43	4.042e+01	4.717e-02	0.025412	7.372e-02	1.24795	4.704e-03
ABHD15	abhydrolase domain containing 15	1.627e+02	3.951e-02	0.021726	7.373e-02	1.24655	4.092e-03
TMEM59	transmembrane protein 59	8.297e+02	-3.697e-02	0.020952	7.375e-02	1.24534	9.610e-04
MRC2	mannose receptor C type 2	1.922e+02	4.210e-02	0.023974	7.387e-02	1.24587	2.214e-03
SH3PXD2A	SH3 and PX domains 2A	1.929e+02	4.154e-02	0.023738	7.399e-02	1.24626	2.762e-04
EVA1B	eva-1 homolog B	1.966e+01	4.250e-02	0.023388	7.404e-02	1.24550	3.613e-03
SEC14L1	SEC14 like lipid binding 1	2.504e+03	4.119e-02	0.023720	7.416e-02	1.24600	9.971e-04
C12orf45	chromosome 12 open reading frame 45	3.251e+02	4.167e-02	0.024935	7.425e-02	1.24588	6.990e-04
SMIM24	small integral membrane protein 24	3.339e+01	-3.519e-02	0.020519	7.429e-02	1.24500	0.000e+00
PTPN9	protein tyrosine phosphatase non-receptor type 9	1.779e+02	4.273e-02	0.025339	7.435e-02	1.24446	2.561e-03
ECI1	enoyl-CoA delta isomerase 1	5.569e+01	4.613e-02	0.025429	7.441e-02	1.24393	2.189e-03
SPCS1	signal peptidase complex subunit 1	2.645e+02	4.416e-02	0.024625	7.441e-02	1.24244	1.158e-04
CCSAP	centriole, cilia and spindle associated protein	3.790e+02	4.201e-02	0.023136	7.447e-02	1.24183	1.880e-03
TNFRSF10B	TNF receptor superfamily member 10b	4.798e+02	-4.184e-02	0.023299	7.471e-02	1.24427	3.100e-03
GAS6	growth arrest specific 6	7.171e+01	4.417e-02	0.025481	7.490e-02	1.24591	3.193e-04
ATP6V1E2	ATPase H+ transporting V1 subunit E2	6.585e+01	4.456e-02	0.025455	7.520e-02	1.24933	2.693e-03
EHD3	EH domain containing 3	1.371e+02	-4.327e-02	0.024623	7.527e-02	1.24887	9.308e-04
LGALS1	galectin 1	7.186e+02	4.500e-02	0.024269	7.534e-02	1.24847	1.074e-04
HSD11B2	hydroxysteroid 11-beta dehydrogenase 2	2.829e+01	2.995e-02	0.018618	7.540e-02	1.24796	0.000e+00
COL5A3	collagen type V alpha 3 chain	5.370e+01	2.291e-02	0.015364	7.578e-02	1.25272	2.205e-03
LHX4	LIM homeobox 4	1.134e+02	4.312e-02	0.024720	7.596e-02	1.25412	2.996e-04
CDK14	cyclin dependent kinase 14	2.789e+02	4.507e-02	0.025280	7.598e-02	1.25291	2.639e-03
IL2RG	interleukin 2 receptor subunit gamma	2.127e+02	-4.327e-02	0.024940	7.600e-02	1.25167	8.242e-03
MPHOSPH10	M-phase phosphoprotein 10	1.755e+02	-4.087e-02	0.023225	7.601e-02	1.25040	6.071e-04
AGXT	alanine--glyoxylate and serine--pyruvate aminotransferase	1.972e+01	2.300e-02	0.015982	7.613e-02	1.25078	2.763e-03
TAF2	TATA-box binding protein associated factor 2	4.014e+02	-4.255e-02	0.023758	7.614e-02	1.24931	1.862e-03
CD24	CD24 molecule	1.606e+02	4.182e-02	0.024460	7.622e-02	1.24909	1.136e-03
NKAP	NFKB activating protein	1.773e+02	-4.240e-02	0.024655	7.627e-02	1.24851	1.238e-02
IL15RA	interleukin 15 receptor subunit alpha	4.760e+01	4.532e-02	0.025336	7.628e-02	1.24702	1.541e-03
SLC17A9	solute carrier family 17 member 9	6.213e+01	3.950e-02	0.022547	7.628e-02	1.24550	3.130e-03
DMAP1	DNA methyltransferase 1 associated protein 1	1.886e+02	4.215e-02	0.023668	7.629e-02	1.24427	2.730e-03
PROK2	prokineticin 2	7.927e+02	4.629e-02	0.025278	7.631e-02	1.24303	5.003e-03
TPM1	tropomyosin 1	1.699e+02	-4.542e-02	0.025363	7.642e-02	1.24328	3.315e-04
KLHDC8B	kelch domain containing 8B	9.514e+01	4.347e-02	0.024908	7.645e-02	1.24232	7.742e-04
ZNF341	zinc finger protein 341	5.215e+01	-4.593e-02	0.024795	7.647e-02	1.24107	6.540e-04
CKAP5	cytoskeleton associated protein 5	3.418e+02	4.420e-02	0.025119	7.667e-02	1.24282	3.129e-03
CTNNBIP1	catenin beta interacting protein 1	9.832e+01	4.541e-02	0.025459	7.676e-02	1.24273	1.163e-03
PUS10	pseudouridine synthase 10	2.057e+02	4.299e-02	0.024161	7.677e-02	1.24136	2.872e-03
TRAPPC8	trafficking protein particle complex 8	1.204e+03	-3.152e-02	0.017936	7.728e-02	1.24823	7.480e-04
SLC12A6	solute carrier family 12 member 6	1.610e+03	-3.340e-02	0.018804	7.731e-02	1.24713	1.484e-03
HNRNPDL	heterogeneous nuclear ribonucleoprotein D like	1.442e+03	-3.925e-02	0.022373	7.751e-02	1.24883	6.896e-04
HMGN4	high mobility group nucleosomal binding domain 4	4.433e+02	-3.558e-02	0.020397	7.753e-02	1.24769	2.112e-03
WFS1	wolframin ER transmembrane glycoprotein	3.914e+01	3.838e-02	0.022035	7.761e-02	1.24751	2.479e-04
STX18	syntaxin 18	1.534e+02	-4.341e-02	0.024603	7.762e-02	1.24617	4.429e-03
SOCS4	suppressor of cytokine signaling 4	4.770e+02	3.817e-02	0.021408	7.770e-02	1.24591	1.032e-03
TMEM8B	transmembrane protein 8B	7.704e+01	3.552e-02	0.022625	7.781e-02	1.24620	5.370e-05
FOXK2	forkhead box K2	2.676e+02	4.378e-02	0.024707	7.783e-02	1.24498	2.222e-03
PARP8	poly(ADP-ribose) polymerase family member 8	2.711e+03	3.318e-02	0.018647	7.799e-02	1.24603	7.138e-04
HOOK3	hook microtubule tethering protein 3	7.394e+02	4.414e-02	0.025431	7.799e-02	1.24459	2.628e-09
TADA3	transcriptional adaptor 3	2.780e+02	3.339e-02	0.018807	7.807e-02	1.24443	2.938e-03
PBRM1	polybromo 1	8.783e+02	3.401e-02	0.019423	7.825e-02	1.24578	3.724e-03
SH2D1A	SH2 domain containing 1A	1.973e+02	4.665e-02	0.025452	7.837e-02	1.24612	1.027e-02
METTL1	methyltransferase like 1	2.947e+01	-3.969e-02	0.022054	7.837e-02	1.24468	4.683e-03
GLCE	glucuronic acid epimerase	1.434e+02	-4.399e-02	0.025010	7.853e-02	1.24582	2.242e-03
CDKN2D	cyclin dependent kinase inhibitor 2D	5.858e+02	4.095e-02	0.023558	7.858e-02	1.24505	1.654e-03
CD38	CD38 molecule	1.348e+02	-4.246e-02	0.024172	7.872e-02	1.24575	9.566e-03
HTR2B	5-hydroxytryptamine receptor 2B	3.653e+01	4.301e-02	0.025438	7.873e-02	1.24453	1.253e-03
SLC15A3	solute carrier family 15 member 3	3.535e+02	4.163e-02	0.023639	7.874e-02	1.24321	1.673e-03
TOX4	TOX high mobility group box family member 4	5.495e+02	3.348e-02	0.019209	7.885e-02	1.24344	2.959e-03
ARV1	ARV1 homolog, fatty acid homeostasis modulator	3.248e+01	-4.330e-02	0.025338	7.893e-02	1.24318	5.383e-03
HLX	H2.0 like homeobox	2.065e+02	-4.383e-02	0.025365	7.895e-02	1.24203	4.397e-03
CBX1	chromobox 1	2.844e+02	-3.884e-02	0.022161	7.901e-02	1.24165	4.675e-03
XRCC5	X-ray repair cross complementing 5	2.061e+03	-2.801e-02	0.016060	7.923e-02	1.24359	3.312e-04
ARRDC1	arrestin domain containing 1	1.829e+02	-4.231e-02	0.024129	7.935e-02	1.24395	4.703e-03
ARHGAP19-SLIT1	ARHGAP19-SLIT1 readthrough (NMD candidate)	2.887e+01	-3.309e-02	0.014800	7.949e-02	1.24479	0.000e+00
TRMT12	tRNA methyltransferase 12 homolog	1.176e+02	4.384e-02	0.024541	7.950e-02	1.24348	2.103e-03
SYCP2L	synaptonemal complex protein 2 like	1.873e+01	1.888e-02	0.015930	7.963e-02	1.24406	7.657e-03
WDR83	WD repeat domain 83	1.983e+01	4.060e-02	0.024540	7.965e-02	1.24280	1.175e-03
RPN2	ribophorin II	6.376e+02	-3.535e-02	0.020263	7.969e-02	1.24197	2.319e-03
MBTPS1	membrane bound transcription factor peptidase, site 1	6.837e+02	-3.433e-02	0.019574	7.979e-02	1.24216	4.356e-03
NSMF	NMDA receptor synaptonuclear signaling and neuronal migration factor	9.532e+01	-4.302e-02	0.024952	7.981e-02	1.24102	2.014e-03
EIF4E2	eukaryotic translation initiation factor 4E family member 2	2.602e+02	-3.920e-02	0.022344	7.986e-02	1.24028	1.214e-03
ZNF765	zinc finger protein 765	2.301e+02	4.355e-02	0.024532	7.990e-02	1.23959	3.536e-03
AGPAT3	1-acylglycerol-3-phosphate O-acyltransferase 3	2.222e+02	4.141e-02	0.024589	7.993e-02	1.23853	3.937e-03
ANKMY2	ankyrin repeat and MYND domain containing 2	1.108e+02	4.354e-02	0.024413	7.996e-02	1.23751	2.079e-03
NA	NA	1.699e+02	-3.270e-02	0.020076	8.002e-02	1.23706	0.000e+00
TTC39B	tetratricopeptide repeat domain 39B	3.191e+02	-4.476e-02	0.025451	8.010e-02	1.23687	1.187e-03
TSPAN7	tetraspanin 7	2.553e+01	-3.656e-02	0.020278	8.037e-02	1.23956	1.340e-03
IRAK1	interleukin 1 receptor associated kinase 1	3.450e+02	4.186e-02	0.023432	8.041e-02	1.23885	3.732e-03
IFT27	intraflagellar transport 27	1.122e+02	-4.243e-02	0.024494	8.046e-02	1.23817	3.936e-03
RIMS3	regulating synaptic membrane exocytosis 3	9.597e+01	4.351e-02	0.025427	8.056e-02	1.23819	3.635e-04
CCDC91	coiled-coil domain containing 91	2.673e+02	-3.851e-02	0.022170	8.061e-02	1.23765	1.244e-03
ZNF680	zinc finger protein 680	1.699e+02	-4.222e-02	0.024751	8.078e-02	1.23871	2.732e-03
USP33	ubiquitin specific peptidase 33	8.087e+02	-3.056e-02	0.017559	8.080e-02	1.23761	1.829e-03
FBXO36	F-box protein 36	3.077e+01	3.694e-02	0.022889	8.081e-02	1.23637	0.000e+00
TET3	tet methylcytosine dioxygenase 3	5.357e+02	3.776e-02	0.022362	8.089e-02	1.23614	2.273e-03
PMS1	PMS1 homolog 1, mismatch repair system component	1.844e+02	4.299e-02	0.024696	8.092e-02	1.23519	1.992e-03
BRWD3	bromodomain and WD repeat domain containing 3	1.171e+03	3.542e-02	0.020329	8.092e-02	1.23382	6.350e-05
GLRX5	glutaredoxin 5	8.094e+02	4.530e-02	0.025413	8.098e-02	1.23340	1.858e-03
ST8SIA1	ST8 alpha-N-acetyl-neuraminide alpha-2,8-sialyltransferase 1	1.556e+02	-3.950e-02	0.024025	8.120e-02	1.23523	2.244e-04
LIMD2	LIM domain containing 2	1.232e+03	3.938e-02	0.022376	8.124e-02	1.23447	1.881e-03
NRF1	nuclear respiratory factor 1	2.365e+02	-4.172e-02	0.024438	8.126e-02	1.23333	3.053e-03
IFITM2	interferon induced transmembrane protein 2	8.314e+02	4.435e-02	0.025168	8.151e-02	1.23572	3.539e-03
WWC2	WW and C2 domain containing 2	8.328e+01	-4.137e-02	0.023181	8.160e-02	1.23576	6.045e-03
NOCT	nocturnin	4.683e+01	-4.047e-02	0.024295	8.169e-02	1.23567	2.109e-03
CD52	CD52 molecule	9.178e+02	-4.243e-02	0.025102	8.178e-02	1.23571	1.073e-03
PCYT1A	phosphate cytidylyltransferase 1, choline, alpha	6.855e+02	3.470e-02	0.019832	8.180e-02	1.23462	2.210e-03
ADGRG3	adhesion G protein-coupled receptor G3	2.745e+02	4.250e-02	0.025473	8.186e-02	1.23414	3.166e-03
ZFPL1	zinc finger protein like 1	1.641e+01	-4.241e-02	0.024216	8.187e-02	1.23289	4.399e-03
UQCC1	ubiquinol-cytochrome c reductase complex assembly factor 1	1.837e+02	4.342e-02	0.025259	8.189e-02	1.23170	4.071e-03
SLC38A9	solute carrier family 38 member 9	1.917e+02	4.204e-02	0.024595	8.189e-02	1.23034	5.701e-03
USP6	ubiquitin specific peptidase 6	6.402e+01	4.034e-02	0.023951	8.191e-02	1.22929	0.000e+00
S1PR5	sphingosine-1-phosphate receptor 5	2.362e+02	4.288e-02	0.023996	8.193e-02	1.22826	9.267e-03
OVGP1	oviductal glycoprotein 1	3.138e+01	-4.173e-02	0.022555	8.199e-02	1.22766	3.625e-03
EEF1AKNMT	eEF1A lysine and N-terminal methyltransferase	1.876e+02	4.112e-02	0.023582	8.206e-02	1.22734	8.231e-03
CDCA4	cell division cycle associated 4	6.539e+01	4.308e-02	0.024570	8.232e-02	1.22998	2.924e-03
PYROXD1	pyridine nucleotide-disulphide oxidoreductase domain 1	1.921e+02	4.436e-02	0.024751	8.239e-02	1.22961	1.784e-03
PPP2R1B	protein phosphatase 2 scaffold subunit Abeta	2.282e+02	4.278e-02	0.024782	8.272e-02	1.23312	8.316e-04
PLEKHA5	pleckstrin homology domain containing A5	1.038e+02	4.014e-02	0.023101	8.279e-02	1.23284	2.434e-03
TRIM4	tripartite motif containing 4	3.683e+02	3.562e-02	0.020557	8.281e-02	1.23175	2.872e-03
DPH5	diphthamide biosynthesis 5	8.474e+01	4.315e-02	0.025209	8.289e-02	1.23161	9.745e-04
DENND4A	DENN domain containing 4A	1.506e+03	4.285e-02	0.024398	8.290e-02	1.23029	4.239e-03
HSPG2	heparan sulfate proteoglycan 2	7.403e+01	2.170e-02	0.014559	8.293e-02	1.22942	1.325e-03
TMEM123	transmembrane protein 123	2.679e+03	-3.601e-02	0.021195	8.301e-02	1.22920	6.315e-04
RORA	RAR related orphan receptor A	2.091e+03	4.211e-02	0.023830	8.307e-02	1.22875	1.016e-03
CTDSPL2	CTD small phosphatase like 2	5.867e+02	3.504e-02	0.020235	8.307e-02	1.22745	1.272e-03
GFRA2	GDNF family receptor alpha 2	5.781e+01	3.393e-02	0.021075	8.310e-02	1.22644	7.385e-04
APOBEC3F	apolipoprotein B mRNA editing enzyme catalytic subunit 3F	3.969e+01	-4.271e-02	0.024439	8.312e-02	1.22546	3.285e-03
IL12RB1	interleukin 12 receptor subunit beta 1	1.605e+02	-4.105e-02	0.024005	8.320e-02	1.22520	5.015e-03
ZNF285	zinc finger protein 285	6.146e+01	-4.217e-02	0.022517	8.336e-02	1.22618	0.000e+00
PGAP3	post-GPI attachment to proteins phospholipase 3	1.056e+02	4.379e-02	0.025389	8.342e-02	1.22572	4.406e-03
UHRF2	ubiquitin like with PHD and ring finger domains 2	5.572e+02	3.744e-02	0.021610	8.353e-02	1.22610	6.901e-04
MINPP1	multiple inositol-polyphosphate phosphatase 1	9.853e+01	-4.252e-02	0.025106	8.382e-02	1.22898	2.178e-03
VCP	valosin containing protein	1.192e+03	-3.178e-02	0.018395	8.392e-02	1.22905	3.248e-03
PTGER3	prostaglandin E receptor 3	2.958e+01	2.312e-02	0.018045	8.410e-02	1.23034	1.531e-08
CPNE5	copine 5	9.511e+01	3.829e-02	0.023516	8.414e-02	1.22955	2.244e-03
SUPT16H	SPT16 homolog, facilitates chromatin remodeling subunit	5.247e+02	-3.426e-02	0.019850	8.415e-02	1.22838	3.986e-03
EIF3L	eukaryotic translation initiation factor 3 subunit L	1.268e+03	-3.255e-02	0.018939	8.438e-02	1.23036	1.058e-03
ANKRD50	ankyrin repeat domain 50	2.318e+02	-4.226e-02	0.024359	8.442e-02	1.22972	6.556e-03
SAC3D1	SAC3 domain containing 1	2.639e+01	-4.184e-02	0.025120	8.450e-02	1.22947	9.352e-03
PSME3IP1	proteasome activator subunit 3 interacting protein 1	4.041e+02	-3.746e-02	0.021651	8.456e-02	1.22906	1.888e-03
STK40	serine/threonine kinase 40	4.784e+02	3.754e-02	0.021990	8.458e-02	1.22801	1.641e-03
PPP1R7	protein phosphatase 1 regulatory subunit 7	1.837e+02	4.067e-02	0.023399	8.459e-02	1.22678	4.659e-03
DNAJC30	DnaJ heat shock protein family (Hsp40) member C30	8.401e+01	4.261e-02	0.024868	8.472e-02	1.22729	0.000e+00
C9orf152	chromosome 9 open reading frame 152	3.021e+01	2.179e-02	0.014166	8.477e-02	1.22673	0.000e+00
UBP1	upstream binding protein 1	3.799e+02	-3.905e-02	0.022316	8.482e-02	1.22618	5.021e-03
ANKRA2	ankyrin repeat family A member 2	1.195e+02	-4.237e-02	0.024284	8.484e-02	1.22511	2.439e-03
LRTOMT	leucine rich transmembrane and O-methyltransferase domain containing	8.322e+01	4.249e-02	0.024780	8.495e-02	1.22529	2.456e-03
WDR45	WD repeat domain 45	3.519e+02	3.958e-02	0.023271	8.516e-02	1.22706	1.010e-03
SCAF11	SR-related CTD associated factor 11	1.888e+03	2.439e-02	0.014186	8.533e-02	1.22821	5.217e-04
COQ4	coenzyme Q4	1.165e+02	4.388e-02	0.025172	8.554e-02	1.22983	2.878e-03
ZDHHC12	zinc finger DHHC-type containing 12	7.949e+01	4.319e-02	0.025436	8.576e-02	1.23174	4.368e-03
MMRN1	multimerin 1	1.371e+02	-3.667e-02	0.022910	8.578e-02	1.23062	0.000e+00
AP5S1	adaptor related protein complex 5 subunit sigma 1	4.243e+01	-3.533e-02	0.019988	8.591e-02	1.23118	5.393e-04
SNX30	sorting nexin family member 30	4.670e+02	-3.553e-02	0.020670	8.598e-02	1.23096	2.332e-03
RTF1	RTF1 homolog, Paf1/RNA polymerase II complex component	3.001e+02	-3.966e-02	0.023214	8.605e-02	1.23052	8.732e-04
BTAF1	B-TFIID TATA-box binding protein associated factor 1	1.199e+03	-3.325e-02	0.019324	8.636e-02	1.23377	9.665e-04
KANK2	KN motif and ankyrin repeat domains 2	1.265e+02	-4.084e-02	0.023519	8.641e-02	1.23310	0.000e+00
CIAO3	cytosolic iron-sulfur assembly component 3	1.034e+02	4.248e-02	0.025424	8.649e-02	1.23294	3.035e-03
ACTR5	actin related protein 5	8.837e+01	3.991e-02	0.023171	8.649e-02	1.23163	3.169e-03
POLR3D	RNA polymerase III subunit D	1.270e+02	4.291e-02	0.025369	8.655e-02	1.23118	1.336e-03
RNMT	RNA guanine-7 methyltransferase	2.891e+02	4.059e-02	0.023701	8.668e-02	1.23165	8.649e-04
EIF3E	eukaryotic translation initiation factor 3 subunit E	1.235e+03	-3.726e-02	0.022158	8.707e-02	1.23594	6.286e-04
PSMC3IP	PSMC3 interacting protein	1.867e+01	-4.045e-02	0.023381	8.708e-02	1.23480	1.033e-03
OR2W3	olfactory receptor family 2 subfamily W member 3	1.449e+02	4.281e-02	0.023772	8.710e-02	1.23374	3.929e-03
H3C10	H3 clustered histone 10	2.936e+02	4.337e-02	0.025292	8.719e-02	1.23375	1.252e-03
SIRT4	sirtuin 4	1.697e+01	3.112e-02	0.019338	8.723e-02	1.23298	0.000e+00
PTPN13	protein tyrosine phosphatase non-receptor type 13	8.305e+01	-3.698e-02	0.021371	8.727e-02	1.23222	0.000e+00
PLIN3	perilipin 3	4.226e+02	3.664e-02	0.021376	8.747e-02	1.23370	1.478e-03
AMZ1	archaelysin family metallopeptidase 1	7.868e+01	3.280e-02	0.021600	8.751e-02	1.23295	2.616e-03
NCK2	NCK adaptor protein 2	2.429e+02	-4.256e-02	0.025464	8.759e-02	1.23274	6.559e-04
ERGIC1	endoplasmic reticulum-golgi intermediate compartment 1	1.094e+03	3.253e-02	0.019118	8.774e-02	1.23357	9.000e-04
LMBR1	limb development membrane protein 1	3.823e+02	-4.073e-02	0.023890	8.793e-02	1.23496	1.503e-03
JAGN1	jagunal homolog 1	9.795e+01	3.992e-02	0.023100	8.793e-02	1.23376	4.534e-03
NUBPL	nucleotide binding protein like	6.505e+01	3.686e-02	0.022275	8.800e-02	1.23344	0.000e+00
B3GNTL1	UDP-GlcNAc:betaGal beta-1,3-N-acetylglucosaminyltransferase like 1	1.725e+01	-2.576e-02	0.016303	8.817e-02	1.23449	3.732e-03
F7	coagulation factor VII	3.662e+01	1.949e-02	0.014745	8.818e-02	1.23337	2.704e-03
CDK8	cyclin dependent kinase 8	7.998e+01	-4.340e-02	0.025249	8.819e-02	1.23215	3.850e-03
ZNF319	zinc finger protein 319	1.927e+02	3.972e-02	0.023363	8.836e-02	1.23322	3.252e-03
LRRC41	leucine rich repeat containing 41	1.954e+02	3.928e-02	0.023063	8.843e-02	1.23296	1.395e-03
MYEF2	myelin expression factor 2	1.062e+02	3.346e-02	0.022074	8.852e-02	1.23285	9.056e-03
ELAVL3	ELAV like RNA binding protein 3	3.337e+01	2.263e-02	0.016474	8.854e-02	1.23188	0.000e+00
DPP6	dipeptidyl peptidase like 6	5.297e+01	2.042e-02	0.015326	8.863e-02	1.23188	0.000e+00
SMC5	structural maintenance of chromosomes 5	6.511e+02	-3.942e-02	0.023347	8.877e-02	1.23249	6.732e-04
RNF165	ring finger protein 165	1.333e+02	3.792e-02	0.023867	8.891e-02	1.23322	2.559e-19
L3MBTL1	L3MBTL histone methyl-lysine binding protein 1	1.015e+02	-4.059e-02	0.023522	8.901e-02	1.23335	6.321e-03
LEAP2	liver enriched antimicrobial peptide 2	5.136e+01	-4.389e-02	0.025444	8.904e-02	1.23247	1.291e-03
RABGEF1	RAB guanine nucleotide exchange factor 1	2.301e+02	4.328e-02	0.024708	8.904e-02	1.23123	1.006e-02
PSRC1	proline and serine rich coiled-coil 1	4.407e+01	-4.275e-02	0.025132	8.907e-02	1.23034	4.247e-03
RILPL1	Rab interacting lysosomal protein like 1	1.007e+02	4.160e-02	0.025463	8.921e-02	1.23099	1.507e-04
HUS1B	HUS1 checkpoint clamp component B	1.253e+01	3.666e-02	0.023102	8.922e-02	1.22989	1.593e-03
TACC1	transforming acidic coiled-coil containing protein 1	1.023e+03	3.681e-02	0.021682	8.938e-02	1.23072	2.975e-03
GNG11	G protein subunit gamma 11	2.353e+02	-3.931e-02	0.025029	8.939e-02	1.22970	6.541e-10
SLA	Src like adaptor	2.734e+03	3.258e-02	0.019200	8.945e-02	1.22922	7.591e-04
ZNF165	zinc finger protein 165	1.742e+01	2.941e-02	0.018596	8.951e-02	1.22874	3.413e-06
GK	glycerol kinase	4.794e+02	-4.128e-02	0.025420	8.953e-02	1.22774	3.859e-03
CCDC191	coiled-coil domain containing 191	8.393e+01	-4.005e-02	0.024220	8.959e-02	1.22733	0.000e+00
NA	NA	5.669e+01	3.569e-02	0.022934	8.975e-02	1.22821	1.049e-04
CHTF8	chromosome transmission fidelity factor 8	3.593e+02	-4.274e-02	0.025213	8.981e-02	1.22786	7.279e-03
UBE2L3	ubiquitin conjugating enzyme E2 L3	2.387e+02	3.337e-02	0.019500	8.989e-02	1.22763	1.807e-04
DCAF12	DDB1 and CUL4 associated factor 12	7.515e+03	4.214e-02	0.025466	9.013e-02	1.22972	1.070e-03
L3HYPDH	trans-L-3-hydroxyproline dehydratase	7.206e+01	4.290e-02	0.025438	9.038e-02	1.23182	4.498e-03
ANKRD36	ankyrin repeat domain 36	5.106e+02	-4.269e-02	0.025244	9.042e-02	1.23107	3.725e-03
ELP5	elongator acetyltransferase complex subunit 5	6.816e+01	4.167e-02	0.025171	9.044e-02	1.23010	4.123e-03
TERF2IP	TERF2 interacting protein	5.987e+02	-3.214e-02	0.019085	9.053e-02	1.23011	1.947e-04
ARHGEF19	Rho guanine nucleotide exchange factor 19	5.149e+01	-3.650e-02	0.021322	9.057e-02	1.22937	0.000e+00
BCL9	BCL9 transcription coactivator	1.174e+02	-4.428e-02	0.025375	9.057e-02	1.22814	3.072e-04
ZNF83	zinc finger protein 83	3.056e+02	-4.243e-02	0.024853	9.064e-02	1.22784	0.000e+00
PPP1R2	protein phosphatase 1 regulatory inhibitor subunit 2	7.880e+02	-2.807e-02	0.016761	9.080e-02	1.22883	2.544e-03
FCRL3	Fc receptor like 3	2.508e+02	4.222e-02	0.025216	9.096e-02	1.22977	2.588e-03
COQ7	coenzyme Q7, hydroxylase	7.737e+01	-4.295e-02	0.025421	9.108e-02	1.23012	4.982e-03
ADGRG5	adhesion G protein-coupled receptor G5	1.494e+02	-4.384e-02	0.025216	9.110e-02	1.22917	5.843e-03
MT1X	metallothionein 1X	3.556e+01	-3.801e-02	0.023379	9.138e-02	1.23164	1.603e-03
HEPACAM2	HEPACAM family member 2	1.896e+01	-2.931e-02	0.018832	9.141e-02	1.23082	6.065e-03
IRF1	interferon regulatory factor 1	3.220e+03	-3.615e-02	0.021753	9.158e-02	1.23186	2.085e-03
HSPA14	heat shock protein family A (Hsp70) member 14	9.452e+01	4.361e-02	0.025440	9.163e-02	1.23132	6.638e-04
VPS37A	VPS37A subunit of ESCRT-I	3.059e+02	3.979e-02	0.023615	9.167e-02	1.23061	1.688e-04
PRDM11	PR/SET domain 11	1.946e+02	4.223e-02	0.025403	9.175e-02	1.23042	0.000e+00
B4GALT1	beta-1,4-galactosyltransferase 1	5.050e+02	3.443e-02	0.020529	9.176e-02	1.22937	5.585e-04
TMEM41A	transmembrane protein 41A	1.076e+02	-4.285e-02	0.025219	9.178e-02	1.22836	1.461e-03
ZFX	zinc finger protein X-linked	7.806e+02	4.425e-02	0.024282	9.199e-02	1.22996	6.868e-03
SERPINI1	serpin family I member 1	2.584e+01	-3.875e-02	0.023450	9.206e-02	1.22961	2.096e-03
PRIM1	DNA primase subunit 1	5.978e+01	-3.971e-02	0.025297	9.235e-02	1.23234	2.310e-03
CCNA2	cyclin A2	3.907e+01	-4.093e-02	0.024440	9.245e-02	1.23237	6.121e-04
CPEB2	cytoplasmic polyadenylation element binding protein 2	2.269e+02	-4.157e-02	0.025421	9.246e-02	1.23124	1.022e-03
KIAA0825	KIAA0825	2.447e+02	4.362e-02	0.025478	9.283e-02	1.23503	2.447e-03
RNF114	ring finger protein 114	2.363e+02	-4.189e-02	0.025068	9.301e-02	1.23618	0.000e+00
ANTXR2	ANTXR cell adhesion molecule 2	1.061e+03	3.312e-02	0.019336	9.322e-02	1.23773	3.335e-03
POLR2J3	RNA polymerase II subunit J3	2.045e+01	2.599e-02	0.016109	9.324e-02	1.23681	3.099e-03
ANKRD18A	ankyrin repeat domain 18A	2.932e+01	-3.925e-02	0.020453	9.327e-02	1.23587	2.941e-03
UAP1	UDP-N-acetylglucosamine pyrophosphorylase 1	1.159e+02	4.273e-02	0.025358	9.332e-02	1.23542	7.615e-04
OSBP2	oxysterol binding protein 2	5.437e+02	4.463e-02	0.025386	9.338e-02	1.23493	4.547e-03
NA	NA	2.582e+01	-2.431e-02	0.013433	9.345e-02	1.23460	0.000e+00
SEC13	SEC13 homolog, nuclear pore and COPII coat complex component	3.391e+02	-3.368e-02	0.020016	9.347e-02	1.23368	5.474e-03
RUVBL2	RuvB like AAA ATPase 2	1.383e+02	3.792e-02	0.022214	9.358e-02	1.23386	2.085e-03
SOX4	SRY-box transcription factor 4	1.017e+02	-4.291e-02	0.024946	9.372e-02	1.23456	2.055e-03
ELN	elastin	3.118e+01	2.068e-02	0.013042	9.373e-02	1.23340	3.893e-03
CYBA	cytochrome b-245 alpha chain	1.023e+03	3.894e-02	0.022827	9.373e-02	1.23223	2.381e-04
ACP2	acid phosphatase 2, lysosomal	8.908e+01	4.232e-02	0.025466	9.377e-02	1.23155	3.500e-03
ZNF621	zinc finger protein 621	1.513e+02	4.208e-02	0.025479	9.392e-02	1.23235	1.897e-03
NBDY	negative regulator of P-body association	4.945e+01	4.411e-02	0.025242	9.412e-02	1.23374	4.480e-03
HELLS	helicase, lymphoid specific	1.033e+02	3.906e-02	0.024413	9.414e-02	1.23277	1.717e-03
RIPK2	receptor interacting serine/threonine kinase 2	1.053e+02	4.124e-02	0.024805	9.421e-02	1.23247	2.105e-03
OSBPL10	oxysterol binding protein like 10	1.850e+02	3.778e-02	0.024026	9.421e-02	1.23132	1.160e-03
ATP5F1A	ATP synthase F1 subunit alpha	1.161e+03	-3.949e-02	0.023436	9.422e-02	1.23016	4.978e-04
NCOA1	nuclear receptor coactivator 1	1.001e+03	3.417e-02	0.020627	9.425e-02	1.22941	4.644e-04
KCNIP2	potassium voltage-gated channel interacting protein 2	2.863e+01	-3.755e-02	0.021799	9.457e-02	1.23241	1.063e-03
NGLY1	N-glycanase 1	4.817e+02	-3.232e-02	0.019414	9.458e-02	1.23129	1.310e-03
BTBD9	BTB domain containing 9	4.356e+02	4.215e-02	0.024936	9.461e-02	1.23050	4.655e-03
TFCP2L1	transcription factor CP2 like 1	8.064e+01	3.124e-02	0.021887	9.466e-02	1.22997	7.108e-04
MKRN3	makorin ring finger protein 3	4.672e+01	-4.395e-02	0.023298	9.481e-02	1.23073	1.494e-03
CKB	creatine kinase B	2.245e+01	-3.206e-02	0.019915	9.484e-02	1.22984	7.714e-03
NHEJ1	non-homologous end joining factor 1	3.851e+01	-2.891e-02	0.017572	9.507e-02	1.23162	0.000e+00
TSHZ3	teashirt zinc finger homeobox 3	1.572e+02	-4.297e-02	0.025481	9.547e-02	1.23564	4.202e-04
SMARCAL1	SWI/SNF related, matrix associated, actin dependent regulator of chromatin, subfamily a like 1	1.521e+02	4.147e-02	0.025479	9.563e-02	1.23656	4.199e-03
EYA3	EYA transcriptional coactivator and phosphatase 3	2.311e+02	4.115e-02	0.025364	9.575e-02	1.23694	1.151e-03
GIMAP7	GTPase, IMAP family member 7	3.558e+02	-3.991e-02	0.024089	9.592e-02	1.23790	7.769e-21
WRAP73	WD repeat containing, antisense to TP73	2.053e+02	3.994e-02	0.023771	9.599e-02	1.23754	2.188e-05
GRK3	G protein-coupled receptor kinase 3	6.283e+02	-4.031e-02	0.024040	9.615e-02	1.23849	4.969e-03
MUTYH	mutY DNA glycosylase	6.538e+01	-4.303e-02	0.025479	9.616e-02	1.23734	1.675e-03
MCL1	MCL1 apoptosis regulator, BCL2 family member	1.225e+04	-2.859e-02	0.017239	9.621e-02	1.23684	6.896e-04
BBS2	Bardet-Biedl syndrome 2	2.400e+02	4.150e-02	0.024828	9.644e-02	1.23855	3.484e-03
PLK2	polo like kinase 2	2.267e+01	-2.867e-02	0.017814	9.652e-02	1.23843	8.346e-03
BRF1	BRF1 RNA polymerase III transcription initiation factor subunit	1.853e+02	4.079e-02	0.025089	9.653e-02	1.23732	0.000e+00
ZFAND6	zinc finger AN1-type containing 6	3.900e+02	-3.147e-02	0.018957	9.657e-02	1.23666	2.132e-03
TCEANC2	transcription elongation factor A N-terminal and central domain containing 2	2.062e+02	-4.040e-02	0.024109	9.662e-02	1.23613	8.110e-04
DNPEP	aspartyl aminopeptidase	1.487e+02	-4.187e-02	0.025249	9.664e-02	1.23520	1.123e-03
CCDC138	coiled-coil domain containing 138	5.778e+01	4.163e-02	0.024979	9.671e-02	1.23493	1.343e-03
CSPG5	chondroitin sulfate proteoglycan 5	3.511e+01	2.305e-02	0.016852	9.672e-02	1.23387	5.805e-18
TTC5	tetratricopeptide repeat domain 5	1.515e+02	4.158e-02	0.025000	9.675e-02	1.23310	1.518e-03
PRSS35	serine protease 35	1.850e+01	2.727e-02	0.019372	9.687e-02	1.23343	4.658e-10
KCTD18	potassium channel tetramerization domain containing 18	2.070e+02	-3.511e-02	0.021549	9.742e-02	1.23933	6.182e-03
WDR35	WD repeat domain 35	1.390e+02	4.185e-02	0.025475	9.755e-02	1.23978	2.622e-03
PROB1	proline rich basic protein 1	5.944e+01	3.816e-02	0.024496	9.780e-02	1.24171	8.690e-04
PITPNC1	phosphatidylinositol transfer protein cytoplasmic 1	3.931e+02	3.893e-02	0.024064	9.789e-02	1.24174	3.741e-03
PSEN2	presenilin 2	6.473e+01	4.154e-02	0.024863	9.809e-02	1.24307	0.000e+00
SRGAP1	SLIT-ROBO Rho GTPase activating protein 1	1.255e+02	-4.013e-02	0.020866	9.826e-02	1.24402	0.000e+00
AGO1	argonaute RISC component 1	4.438e+02	-3.527e-02	0.021049	9.840e-02	1.24458	3.015e-03
CSNK1E	casein kinase 1 epsilon	1.295e+02	4.176e-02	0.025416	9.850e-02	1.24466	1.727e-04
GDPGP1	GDP-D-glucose phosphorylase 1	3.425e+01	3.350e-02	0.021949	9.850e-02	1.24359	5.036e-03
KLF2	Kruppel like factor 2	8.677e+02	3.729e-02	0.022581	9.871e-02	1.24495	1.325e-03
BAG3	BCL2 associated athanogene 3	4.548e+01	-4.234e-02	0.025480	9.872e-02	1.24398	7.449e-04
DCUN1D1	defective in cullin neddylation 1 domain containing 1	8.175e+02	4.049e-02	0.025473	9.876e-02	1.24336	8.379e-04
NSUN6	NOP2/Sun RNA methyltransferase 6	1.280e+02	3.981e-02	0.024189	9.878e-02	1.24233	1.635e-04
TUBB6	tubulin beta 6 class V	5.569e+01	4.150e-02	0.023507	9.897e-02	1.24364	7.006e-03
TSPAN11	tetraspanin 11	7.020e+01	2.211e-02	0.018073	9.901e-02	1.24296	3.305e-03
SRSF5	serine and arginine rich splicing factor 5	7.148e+02	-3.405e-02	0.020490	9.912e-02	1.24314	6.834e-04
CPNE2	copine 2	1.024e+02	-4.012e-02	0.025310	9.925e-02	1.24365	2.992e-03
CDK5	cyclin dependent kinase 5	6.296e+01	4.285e-02	0.025464	9.928e-02	1.24277	0.000e+00
TMEM204	transmembrane protein 204	1.232e+02	4.271e-02	0.025423	9.929e-02	1.24173	4.498e-03
PGM1	phosphoglucomutase 1	2.001e+02	-3.704e-02	0.022532	9.929e-02	1.24059	2.095e-04
SCNN1D	sodium channel epithelial 1 delta subunit	2.755e+01	3.313e-02	0.021539	9.929e-02	1.23948	0.000e+00
ZNF18	zinc finger protein 18	1.799e+02	3.583e-02	0.021606	9.930e-02	1.23838	2.866e-03
IFIT5	interferon induced protein with tetratricopeptide repeats 5	5.471e+02	-3.936e-02	0.025121	9.942e-02	1.23871	2.176e-03
FCMR	Fc fragment of IgM receptor	3.073e+02	-4.075e-02	0.024813	9.945e-02	1.23801	6.017e-03
ORC4	origin recognition complex subunit 4	3.338e+02	-3.855e-02	0.023481	9.950e-02	1.23743	8.636e-04
LRIG1	leucine rich repeats and immunoglobulin like domains 1	8.802e+01	-3.783e-02	0.024086	9.951e-02	1.23646	1.126e-02
SLC38A4	solute carrier family 38 member 4	2.162e+01	-3.648e-02	0.021836	9.960e-02	1.23641	2.595e-03
ZNF223	zinc finger protein 223	4.189e+01	3.593e-02	0.023231	9.982e-02	1.23795	4.654e-03
GLG1	golgi glycoprotein 1	9.371e+02	-3.461e-02	0.021026	9.995e-02	1.23848	1.145e-03
EFHC2	EF-hand domain containing 2	4.626e+01	-3.738e-02	0.024621	1.000e-01	1.23805	7.447e-03
OAZ1	ornithine decarboxylase antizyme 1	4.861e+03	3.928e-02	0.024034	1.001e-01	1.23831	2.257e-03
CRIP1	cysteine rich protein 1	4.624e+02	4.555e-02	0.025479	1.003e-01	1.23874	2.238e-03
TAS2R5	taste 2 receptor member 5	1.954e+01	-4.124e-02	0.024605	1.003e-01	1.23764	0.000e+00
CHAF1B	chromatin assembly factor 1 subunit B	5.079e+01	3.182e-02	0.021631	1.004e-01	1.23863	0.000e+00
HSDL2	hydroxysteroid dehydrogenase like 2	4.663e+02	-3.727e-02	0.022778	1.006e-01	1.24016	5.819e-05
PDHB	pyruvate dehydrogenase E1 beta subunit	2.195e+02	-3.668e-02	0.022928	1.008e-01	1.24125	0.000e+00
SAMD4B	sterile alpha motif domain containing 4B	1.625e+02	3.887e-02	0.024795	1.008e-01	1.24013	6.976e-04
ANGPT1	angiopoietin 1	9.532e+01	-3.609e-02	0.022607	1.010e-01	1.24107	0.000e+00
LLPH	LLP homolog, long-term synaptic facilitation factor	2.665e+02	-3.166e-02	0.019329	1.011e-01	1.24072	4.875e-03
TNNI1	troponin I1, slow skeletal type	8.244e+01	2.378e-02	0.016385	1.011e-01	1.24023	0.000e+00
MAFG	MAF bZIP transcription factor G	1.167e+02	-4.242e-02	0.024793	1.012e-01	1.23967	2.238e-04
ZNF132	zinc finger protein 132	9.448e+01	4.052e-02	0.025423	1.014e-01	1.24130	4.137e-10
SPRY1	sprouty RTK signaling antagonist 1	3.197e+01	3.049e-02	0.021055	1.015e-01	1.24103	0.000e+00
GPAA1	glycosylphosphatidylinositol anchor attachment 1	9.543e+01	3.970e-02	0.024826	1.015e-01	1.24073	1.759e-03
SMARCD1	SWI/SNF related, matrix associated, actin dependent regulator of chromatin, subfamily d, member 1	1.249e+02	-4.215e-02	0.025442	1.017e-01	1.24119	2.790e-03
F8A1	coagulation factor VIII associated 1	1.178e+01	3.061e-02	0.018975	1.017e-01	1.24024	1.237e-02
LNP1	leukemia NUP98 fusion partner 1	2.191e+01	-3.759e-02	0.022758	1.018e-01	1.24113	2.177e-03
BICD1	BICD cargo adaptor 1	1.788e+02	4.073e-02	0.024964	1.019e-01	1.24082	2.706e-03
ZNF385D	zinc finger protein 385D	4.401e+01	-2.328e-02	0.015449	1.021e-01	1.24174	0.000e+00
TMED10	transmembrane p24 trafficking protein 10	1.079e+03	2.626e-02	0.016060	1.022e-01	1.24211	8.790e-04
UNK	unk zinc finger	1.203e+02	3.890e-02	0.024949	1.022e-01	1.24159	3.527e-03
FRMPD1	FERM and PDZ domain containing 1	5.416e+01	1.648e-02	0.014827	1.024e-01	1.24280	0.000e+00
IFT74	intraflagellar transport 74	5.579e+01	3.972e-02	0.023789	1.025e-01	1.24269	8.245e-03
CAPN5	calpain 5	8.461e+01	3.194e-02	0.022161	1.026e-01	1.24206	1.051e-04
RAB2B	RAB2B, member RAS oncogene family	6.482e+02	4.036e-02	0.025341	1.028e-01	1.24366	2.570e-03
FBXL13	F-box and leucine rich repeat protein 13	1.304e+02	3.868e-02	0.023901	1.028e-01	1.24315	1.211e-03
PCDHGA9	protocadherin gamma subfamily A, 9	2.600e+01	3.461e-02	0.022369	1.030e-01	1.24357	2.022e-05
ZNF649	zinc finger protein 649	1.365e+02	4.168e-02	0.025315	1.030e-01	1.24313	9.312e-04
EPSTI1	epithelial stromal interaction 1	3.977e+02	-3.881e-02	0.024706	1.031e-01	1.24270	2.938e-03
VPS33B	VPS33B late endosome and lysosome associated	7.357e+01	3.873e-02	0.024638	1.031e-01	1.24222	4.239e-10
ANKRD23	ankyrin repeat domain 23	1.915e+01	-3.680e-02	0.023918	1.032e-01	1.24242	4.965e-03
DCK	deoxycytidine kinase	5.662e+02	-3.071e-02	0.018815	1.033e-01	1.24146	4.112e-04
NR4A2	nuclear receptor subfamily 4 group A member 2	2.621e+01	3.749e-02	0.023961	1.033e-01	1.24117	0.000e+00
PCDHGA5	protocadherin gamma subfamily A, 5	3.315e+01	3.562e-02	0.022471	1.034e-01	1.24055	2.540e-03
SMAD5	SMAD family member 5	2.858e+02	-4.040e-02	0.025468	1.034e-01	1.23960	1.162e-02
SMAD4	SMAD family member 4	7.941e+02	-3.875e-02	0.023404	1.034e-01	1.23926	1.709e-03
PCDHGA10	protocadherin gamma subfamily A, 10	3.823e+01	4.095e-02	0.024543	1.036e-01	1.23988	1.154e-03
NELFA	negative elongation factor complex member A	1.079e+02	4.073e-02	0.025468	1.037e-01	1.23958	5.114e-04
PIGM	phosphatidylinositol glycan anchor biosynthesis class M	1.469e+02	3.551e-02	0.021865	1.037e-01	1.23937	1.056e-03
DPP7	dipeptidyl peptidase 7	2.163e+02	3.868e-02	0.023490	1.040e-01	1.24090	6.804e-04
BMPR1A	bone morphogenetic protein receptor type 1A	9.613e+01	3.616e-02	0.023204	1.040e-01	1.24080	6.288e-03
S100A10	S100 calcium binding protein A10	5.932e+02	4.036e-02	0.023590	1.041e-01	1.24056	2.798e-04
MTBP	MDM2 binding protein	8.468e+01	-3.831e-02	0.024794	1.042e-01	1.24087	3.260e-03
SAT1	spermidine/spermine N1-acetyltransferase 1	1.926e+03	-3.481e-02	0.022054	1.043e-01	1.24086	1.398e-03
ZMYND19	zinc finger MYND-type containing 19	5.026e+01	-4.183e-02	0.025463	1.043e-01	1.23980	2.477e-03
MAGT1	magnesium transporter 1	4.459e+02	-3.755e-02	0.023315	1.047e-01	1.24283	4.431e-03
AFG3L2	AFG3 like matrix AAA peptidase subunit 2	2.204e+02	3.415e-02	0.021177	1.048e-01	1.24281	1.281e-03
ABRACL	ABRA C-terminal like	2.510e+02	-3.524e-02	0.022110	1.049e-01	1.24322	7.432e-04
ZDHHC3	zinc finger DHHC-type containing 3	2.197e+02	3.712e-02	0.022613	1.050e-01	1.24353	6.719e-04
LIN54	lin-54 DREAM MuvB core complex component	3.533e+02	-3.928e-02	0.024724	1.051e-01	1.24286	1.444e-03
PLXNC1	plexin C1	4.051e+03	2.660e-02	0.016403	1.051e-01	1.24243	7.890e-04
DUSP28	dual specificity phosphatase 28	5.629e+01	4.177e-02	0.025320	1.053e-01	1.24372	4.516e-04
XRCC6	X-ray repair cross complementing 6	1.150e+03	-2.941e-02	0.018328	1.054e-01	1.24400	5.078e-04
SEC31B	SEC31 homolog B, COPII coat complex component	1.508e+02	-4.241e-02	0.025174	1.055e-01	1.24328	1.100e-03
TSPO	translocator protein	4.439e+02	3.921e-02	0.024191	1.055e-01	1.24255	7.173e-04
GRN	granulin precursor	8.525e+02	-3.865e-02	0.023819	1.055e-01	1.24150	1.803e-03
MCM4	minichromosome maintenance complex component 4	1.017e+02	-3.810e-02	0.024429	1.055e-01	1.24065	0.000e+00
CXCR3	C-X-C motif chemokine receptor 3	4.514e+01	4.382e-02	0.025450	1.055e-01	1.23994	5.602e-03
PRKCA	protein kinase C alpha	4.416e+02	-4.069e-02	0.025210	1.056e-01	1.23911	1.170e-03
EIF4B	eukaryotic translation initiation factor 4B	1.144e+03	-3.972e-02	0.024907	1.056e-01	1.23815	1.344e-03
AGK	acylglycerol kinase	8.638e+01	4.094e-02	0.025296	1.056e-01	1.23764	7.009e-04
MAIP1	matrix AAA peptidase interacting protein 1	4.333e+01	4.153e-02	0.025256	1.058e-01	1.23858	1.996e-04
TMEM167B	transmembrane protein 167B	7.803e+02	-2.643e-02	0.016461	1.059e-01	1.23837	6.729e-04
TMEM263	transmembrane protein 263	1.306e+02	4.126e-02	0.025473	1.060e-01	1.23885	3.660e-04
SAP18	Sin3A associated protein 18	4.864e+02	-2.953e-02	0.018452	1.060e-01	1.23780	8.332e-04
LPIN1	lipin 1	4.118e+02	3.804e-02	0.023454	1.060e-01	1.23675	1.465e-03
ST6GAL1	ST6 beta-galactoside alpha-2,6-sialyltransferase 1	8.887e+02	-3.562e-02	0.021715	1.061e-01	1.23613	2.719e-03
ATF5	activating transcription factor 5	1.557e+01	3.061e-02	0.020422	1.061e-01	1.23579	2.310e-05
SBSPON	somatomedin B and thrombospondin type 1 domain containing	4.196e+01	-4.310e-02	0.025478	1.061e-01	1.23505	9.559e-04
WASHC2C	WASH complex subunit 2C	3.901e+02	-3.917e-02	0.024158	1.062e-01	1.23502	6.846e-04
KDM8	lysine demethylase 8	6.023e+01	-4.000e-02	0.024981	1.062e-01	1.23400	3.304e-03
RAVER2	ribonucleoprotein, PTB binding 2	1.122e+02	4.070e-02	0.024984	1.064e-01	1.23423	0.000e+00
BTBD1	BTB domain containing 1	4.627e+02	-2.770e-02	0.017221	1.064e-01	1.23318	1.003e-03
ZNF32	zinc finger protein 32	7.260e+01	4.162e-02	0.024870	1.064e-01	1.23254	0.000e+00
ZNF684	zinc finger protein 684	2.518e+01	-4.014e-02	0.023688	1.064e-01	1.23161	9.826e-04
CSPP1	centrosome and spindle pole associated protein 1	1.402e+02	-4.064e-02	0.025053	1.066e-01	1.23232	0.000e+00
ELK3	ETS transcription factor ELK3	2.809e+02	3.856e-02	0.024024	1.066e-01	1.23147	6.797e-04
RYR3	ryanodine receptor 3	1.652e+02	3.446e-02	0.023252	1.066e-01	1.23070	1.465e-20
CHMP5	charged multivesicular body protein 5	1.856e+02	-3.856e-02	0.025463	1.066e-01	1.22979	2.668e-03
PCDH9	protocadherin 9	2.688e+02	3.567e-02	0.021771	1.069e-01	1.23155	0.000e+00
NDUFAF6	NADH:ubiquinone oxidoreductase complex assembly factor 6	5.673e+01	4.070e-02	0.025411	1.070e-01	1.23150	0.000e+00
PCDHGA3	protocadherin gamma subfamily A, 3	2.045e+01	2.824e-02	0.019610	1.070e-01	1.23048	4.936e-08
PCDHGA11	protocadherin gamma subfamily A, 11	3.375e+01	3.698e-02	0.023829	1.070e-01	1.23018	1.867e-07
PRDM10	PR/SET domain 10	1.423e+02	-3.489e-02	0.021383	1.070e-01	1.22936	3.084e-03
LAMTOR5	late endosomal/lysosomal adaptor, MAPK and MTOR activator 5	1.647e+02	-4.143e-02	0.025356	1.071e-01	1.22930	3.742e-03
VGLL4	vestigial like family member 4	2.373e+02	3.798e-02	0.023407	1.072e-01	1.22923	4.149e-05
STUB1	STIP1 homology and U-box containing protein 1	3.813e+01	3.965e-02	0.024621	1.074e-01	1.22978	1.193e-09
MAN2B1	mannosidase alpha class 2B member 1	6.098e+02	-3.779e-02	0.023483	1.074e-01	1.22911	2.304e-03
UBE2O	ubiquitin conjugating enzyme E2 O	4.263e+02	3.935e-02	0.025397	1.074e-01	1.22816	4.004e-03
CDKN1A	cyclin dependent kinase inhibitor 1A	1.059e+02	4.219e-02	0.025467	1.074e-01	1.22733	3.932e-03
TIAM2	TIAM Rac1 associated GEF 2	1.707e+02	3.826e-02	0.025086	1.076e-01	1.22793	1.677e-04
SYT8	synaptotagmin 8	2.651e+01	2.363e-02	0.017660	1.076e-01	1.22774	0.000e+00
CRY1	cryptochrome circadian regulator 1	1.299e+02	-3.884e-02	0.024255	1.077e-01	1.22720	3.115e-04
HSF2	heat shock transcription factor 2	8.383e+01	-4.114e-02	0.025458	1.077e-01	1.22627	2.045e-03
CEACAM19	CEA cell adhesion molecule 19	3.499e+01	3.365e-02	0.022859	1.078e-01	1.22642	2.506e-03
BIN3	bridging integrator 3	2.726e+02	3.506e-02	0.021504	1.078e-01	1.22589	2.349e-03
CCDC57	coiled-coil domain containing 57	2.108e+02	-4.137e-02	0.025263	1.079e-01	1.22508	4.826e-03
DNAAF5	dynein axonemal assembly factor 5	5.394e+01	3.468e-02	0.023365	1.079e-01	1.22486	8.273e-04
PLEKHA3	pleckstrin homology domain containing A3	3.919e+02	4.024e-02	0.025471	1.083e-01	1.22816	1.917e-03
RNF11	ring finger protein 11	1.405e+03	3.987e-02	0.025059	1.084e-01	1.22839	0.000e+00
ZC3H11A	zinc finger CCCH-type containing 11A	2.174e+02	3.958e-02	0.025284	1.085e-01	1.22830	5.461e-20
POLR3G	RNA polymerase III subunit G	3.442e+01	-3.544e-02	0.023442	1.086e-01	1.22793	0.000e+00
ITCH	itchy E3 ubiquitin protein ligase	1.370e+03	3.983e-02	0.025240	1.086e-01	1.22720	1.781e-03
UMODL1	uromodulin like 1	5.468e+01	2.856e-02	0.019283	1.086e-01	1.22631	6.482e-08
CCDC87	coiled-coil domain containing 87	3.376e+01	2.485e-02	0.017634	1.087e-01	1.22625	9.885e-07
SLC35A2	solute carrier family 35 member A2	8.145e+01	-3.886e-02	0.025442	1.087e-01	1.22544	8.783e-03
PXN	paxillin	5.916e+02	3.782e-02	0.024488	1.088e-01	1.22478	0.000e+00
SET	SET nuclear proto-oncogene	1.439e+03	-2.688e-02	0.016840	1.088e-01	1.22416	4.610e-04
C17orf67	chromosome 17 open reading frame 67	3.463e+01	3.889e-02	0.025137	1.088e-01	1.22339	1.155e-05
KCNQ2	potassium voltage-gated channel subfamily Q member 2	8.077e+01	2.432e-02	0.017121	1.091e-01	1.22589	0.000e+00
BIK	BCL2 interacting killer	1.232e+01	2.960e-02	0.018458	1.092e-01	1.22545	0.000e+00
MICALL1	MICAL like 1	9.206e+01	4.030e-02	0.025419	1.092e-01	1.22480	0.000e+00
FBXL2	F-box and leucine rich repeat protein 2	5.135e+01	3.721e-02	0.024241	1.093e-01	1.22471	1.379e-03
MCPH1	microcephalin 1	2.410e+02	-4.095e-02	0.025472	1.093e-01	1.22369	2.457e-17
PDIA5	protein disulfide isomerase family A member 5	4.152e+01	-3.196e-02	0.021285	1.093e-01	1.22294	4.993e-03
HPF1	histone PARylation factor 1	5.433e+01	4.066e-02	0.025327	1.093e-01	1.22199	2.838e-03
CCDC113	coiled-coil domain containing 113	6.273e+01	1.792e-02	0.014600	1.093e-01	1.22115	2.384e-03
C16orf91	chromosome 16 open reading frame 91	3.570e+01	-4.032e-02	0.025323	1.094e-01	1.22033	3.591e-03
C5orf63	chromosome 5 open reading frame 63	1.190e+02	4.092e-02	0.025285	1.094e-01	1.21963	4.034e-03
MCM3AP	minichromosome maintenance complex component 3 associated protein	6.643e+02	-3.446e-02	0.021358	1.094e-01	1.21868	7.132e-03
SENP1	SUMO specific peptidase 1	2.506e+02	4.056e-02	0.025179	1.094e-01	1.21777	3.945e-03
STX10	syntaxin 10	2.534e+02	-3.466e-02	0.021953	1.095e-01	1.21757	9.462e-04
LSM11	LSM11, U7 small nuclear RNA associated	1.130e+02	-3.642e-02	0.022562	1.095e-01	1.21727	9.560e-04
ACTR1A	actin related protein 1A	5.820e+02	2.980e-02	0.018377	1.096e-01	1.21660	1.067e-03
VRK3	VRK serine/threonine kinase 3	3.702e+02	2.873e-02	0.018025	1.096e-01	1.21560	9.581e-08
COL13A1	collagen type XIII alpha 1 chain	3.669e+01	1.716e-02	0.014971	1.096e-01	1.21465	0.000e+00
FAM3C	family with sequence similarity 3 member C	9.339e+01	4.023e-02	0.025300	1.097e-01	1.21471	2.550e-03
NOXRED1	NADP dependent oxidoreductase domain containing 1	1.788e+01	-3.766e-02	0.023857	1.097e-01	1.21382	1.629e-03
FBXO40	F-box protein 40	5.386e+01	3.626e-02	0.024657	1.099e-01	1.21531	0.000e+00
C17orf58	chromosome 17 open reading frame 58	1.954e+01	3.801e-02	0.024321	1.099e-01	1.21451	1.615e-03
MT1F	metallothionein 1F	3.152e+01	-3.551e-02	0.021160	1.099e-01	1.21369	2.763e-04
IL16	interleukin 16	1.626e+03	-3.571e-02	0.022203	1.100e-01	1.21342	4.671e-03
AP4E1	adaptor related protein complex 4 subunit epsilon 1	2.318e+02	4.025e-02	0.024945	1.100e-01	1.21264	2.457e-03
PNOC	prepronociceptin	3.232e+01	3.932e-02	0.025143	1.103e-01	1.21468	0.000e+00
NRAS	NRAS proto-oncogene, GTPase	3.752e+02	-2.858e-02	0.017752	1.103e-01	1.21388	1.208e-03
CCT5	chaperonin containing TCP1 subunit 5	8.006e+02	3.275e-02	0.020287	1.104e-01	1.21330	2.271e-03
VPS37C	VPS37C subunit of ESCRT-I	1.059e+02	4.052e-02	0.025473	1.104e-01	1.21298	1.735e-03
MECP2	methyl-CpG binding protein 2	5.855e+02	3.819e-02	0.023859	1.105e-01	1.21281	1.257e-06
CCDC38	coiled-coil domain containing 38	1.915e+01	2.049e-02	0.017506	1.106e-01	1.21254	1.064e-03
EXOSC8	exosome component 8	1.255e+02	-4.029e-02	0.025379	1.107e-01	1.21292	8.958e-04
PGLS	6-phosphogluconolactonase	2.196e+02	3.331e-02	0.020532	1.109e-01	1.21418	4.414e-05
CBWD3	COBW domain containing 3	2.516e+01	3.799e-02	0.023723	1.110e-01	1.21388	9.927e-03
MYO16	myosin XVI	5.061e+01	-3.005e-02	0.017544	1.111e-01	1.21427	1.595e-03
SLC32A1	solute carrier family 32 member 1	3.349e+01	2.510e-02	0.017857	1.111e-01	1.21374	1.081e-10
TSNAX-DISC1	TSNAX-DISC1 readthrough (NMD candidate)	4.783e+01	1.797e-02	0.014065	1.111e-01	1.21279	0.000e+00
CSAD	cysteine sulfinic acid decarboxylase	1.194e+02	3.941e-02	0.025327	1.112e-01	1.21199	7.275e-04
TNFRSF12A	TNF receptor superfamily member 12A	4.149e+01	3.943e-02	0.025296	1.112e-01	1.21103	0.000e+00
SLC46A3	solute carrier family 46 member 3	1.887e+02	-3.574e-02	0.022354	1.112e-01	1.21014	0.000e+00
VPS18	VPS18 core subunit of CORVET and HOPS complexes	2.802e+02	3.262e-02	0.020344	1.112e-01	1.20950	1.988e-03
TPRX1	tetrapeptide repeat homeobox 1	2.494e+01	2.133e-02	0.016492	1.112e-01	1.20892	3.931e-03
ARFRP1	ADP ribosylation factor related protein 1	2.791e+02	3.690e-02	0.023467	1.113e-01	1.20838	3.860e-03
RAB5B	RAB5B, member RAS oncogene family	3.597e+02	-3.989e-02	0.024292	1.114e-01	1.20821	1.071e-03
IL1R1	interleukin 1 receptor type 1	9.010e+01	-4.019e-02	0.025028	1.114e-01	1.20810	1.336e-03
RUNX1	RUNX family transcription factor 1	4.432e+02	4.021e-02	0.025478	1.115e-01	1.20817	1.675e-03
SNX19	sorting nexin 19	4.476e+02	-3.992e-02	0.024850	1.116e-01	1.20756	6.574e-03
APMAP	adipocyte plasma membrane associated protein	1.239e+03	3.664e-02	0.022662	1.117e-01	1.20795	0.000e+00
IFI30	IFI30 lysosomal thiol reductase	2.057e+03	-3.420e-02	0.022663	1.119e-01	1.20959	3.808e-03
SPDYA	speedy/RINGO cell cycle regulator family member A	3.769e+01	-3.881e-02	0.024614	1.120e-01	1.20970	0.000e+00
PDZD3	PDZ domain containing 3	2.703e+01	2.663e-02	0.017213	1.122e-01	1.21002	0.000e+00
TCN2	transcobalamin 2	5.879e+01	-3.533e-02	0.021616	1.122e-01	1.20917	4.548e-03
BARX2	BARX homeobox 2	3.141e+01	2.283e-02	0.018580	1.122e-01	1.20828	0.000e+00
DNAJB11	DnaJ heat shock protein family (Hsp40) member B11	2.304e+02	3.924e-02	0.024594	1.122e-01	1.20781	7.898e-04
AURKA	aurora kinase A	4.066e+01	-3.791e-02	0.024465	1.123e-01	1.20743	1.994e-03
TCEA2	transcription elongation factor A2	4.983e+01	3.879e-02	0.024251	1.123e-01	1.20651	1.275e-03
NECAB1	N-terminal EF-hand calcium binding protein 1	3.420e+01	-3.881e-02	0.023803	1.123e-01	1.20586	0.000e+00
GIMAP5	GTPase, IMAP family member 5	1.230e+03	-4.002e-02	0.025473	1.123e-01	1.20511	6.788e-04
TRIM24	tripartite motif containing 24	1.985e+02	-4.208e-02	0.025474	1.124e-01	1.20485	2.066e-03
CARD9	caspase recruitment domain family member 9	1.073e+02	3.970e-02	0.024297	1.125e-01	1.20484	1.277e-03
FAM50B	family with sequence similarity 50 member B	5.279e+01	-3.926e-02	0.024843	1.126e-01	1.20525	1.286e-04
TBC1D10A	TBC1 domain family member 10A	1.730e+02	-4.077e-02	0.025480	1.126e-01	1.20454	2.015e-03
TBC1D8	TBC1 domain family member 8	2.523e+02	-3.808e-02	0.024925	1.127e-01	1.20420	1.249e-03
PIGO	phosphatidylinositol glycan anchor biosynthesis class O	9.562e+01	-4.174e-02	0.025434	1.128e-01	1.20423	1.454e-03
CEP57	centrosomal protein 57	2.907e+02	-3.786e-02	0.024547	1.129e-01	1.20447	7.194e-04
ILKAP	ILK associated serine/threonine phosphatase	1.595e+02	-3.714e-02	0.023202	1.129e-01	1.20398	4.766e-03
ADORA1	adenosine A1 receptor	3.515e+01	2.567e-02	0.018234	1.131e-01	1.20431	2.076e-03
NSDHL	NAD(P) dependent steroid dehydrogenase-like	4.675e+01	4.242e-02	0.025467	1.132e-01	1.20448	9.463e-03
TMBIM6	transmembrane BAX inhibitor motif containing 6	1.313e+03	-3.623e-02	0.023185	1.132e-01	1.20390	0.000e+00
FAM126A	family with sequence similarity 126 member A	4.477e+02	3.930e-02	0.025216	1.134e-01	1.20458	2.906e-03
AKAP11	A-kinase anchoring protein 11	8.092e+02	2.475e-02	0.015634	1.136e-01	1.20617	0.000e+00
NUTM2D	NUT family member 2D	1.871e+01	2.519e-02	0.019093	1.137e-01	1.20602	8.883e-08
BCL2L15	BCL2 like 15	2.635e+01	-3.725e-02	0.023194	1.137e-01	1.20531	4.258e-03
CEP83	centrosomal protein 83	1.624e+02	3.844e-02	0.025471	1.138e-01	1.20502	0.000e+00
TAPT1	transmembrane anterior posterior transformation 1	3.396e+02	-3.428e-02	0.021605	1.138e-01	1.20429	3.385e-03
COL6A6	collagen type VI alpha 6 chain	9.437e+01	3.839e-02	0.025073	1.138e-01	1.20392	4.344e-04
SNX1	sorting nexin 1	9.856e+02	-3.378e-02	0.021349	1.139e-01	1.20338	2.489e-03
DOCK7	dedicator of cytokinesis 7	1.824e+02	-3.886e-02	0.024882	1.140e-01	1.20389	2.894e-03
IFNLR1	interferon lambda receptor 1	8.748e+01	4.069e-02	0.025422	1.140e-01	1.20306	0.000e+00
WASHC2A	WASH complex subunit 2A	2.667e+02	-3.964e-02	0.025462	1.140e-01	1.20218	0.000e+00
TXNDC11	thioredoxin domain containing 11	1.993e+02	3.841e-02	0.024903	1.141e-01	1.20230	1.595e-03
SNTB1	syntrophin beta 1	3.150e+02	3.645e-02	0.023100	1.142e-01	1.20169	0.000e+00
SYNGR2	synaptogyrin 2	3.508e+02	3.891e-02	0.025347	1.142e-01	1.20109	4.594e-04
LIX1L	limb and CNS expressed 1 like	2.432e+02	3.106e-02	0.019913	1.143e-01	1.20111	4.056e-04
SPSB1	splA/ryanodine receptor domain and SOCS box containing 1	3.042e+01	3.748e-02	0.023230	1.143e-01	1.20075	6.875e-08
LRP1	LDL receptor related protein 1	8.659e+02	-4.203e-02	0.025479	1.146e-01	1.20247	2.723e-03
QSER1	glutamine and serine rich 1	2.505e+02	-4.187e-02	0.025406	1.146e-01	1.20154	2.250e-03
ROGDI	rogdi atypical leucine zipper	9.978e+01	-3.899e-02	0.025479	1.147e-01	1.20176	3.136e-03
SLC6A2	solute carrier family 6 member 2	2.549e+01	2.196e-02	0.017059	1.148e-01	1.20178	0.000e+00
HNRNPM	heterogeneous nuclear ribonucleoprotein M	4.530e+02	-2.957e-02	0.018621	1.150e-01	1.20321	3.676e-03
C7orf50	chromosome 7 open reading frame 50	1.276e+02	3.955e-02	0.025245	1.151e-01	1.20254	1.473e-03
MYO7B	myosin VIIB	6.685e+01	3.353e-02	0.021361	1.151e-01	1.20225	9.263e-04
PHKB	phosphorylase kinase regulatory subunit beta	6.002e+02	3.373e-02	0.021700	1.152e-01	1.20195	5.099e-15
MAP1LC3A	microtubule associated protein 1 light chain 3 alpha	3.066e+01	3.977e-02	0.024732	1.154e-01	1.20334	0.000e+00
CARD14	caspase recruitment domain family member 14	5.699e+01	2.562e-02	0.019784	1.157e-01	1.20499	0.000e+00
PARM1	prostate androgen-regulated mucin-like protein 1	5.443e+01	3.780e-02	0.024824	1.159e-01	1.20655	1.522e-04
DPY19L4	dpy-19 like 4	1.783e+02	3.964e-02	0.025346	1.159e-01	1.20605	0.000e+00
LRPPRC	leucine rich pentatricopeptide repeat containing	6.790e+02	-3.342e-02	0.021279	1.160e-01	1.20560	1.748e-04
NCKAP1L	NCK associated protein 1 like	1.644e+03	-3.570e-02	0.022853	1.161e-01	1.20599	8.443e-04
RBM7	RNA binding motif protein 7	2.761e+02	-3.605e-02	0.023061	1.162e-01	1.20647	1.204e-03
SYT13	synaptotagmin 13	3.749e+01	2.231e-02	0.016638	1.163e-01	1.20604	0.000e+00
PKIG	cAMP-dependent protein kinase inhibitor gamma	6.033e+01	3.781e-02	0.025265	1.163e-01	1.20516	0.000e+00
SMIM10L2A	small integral membrane protein 10 like 2A	5.201e+01	3.710e-02	0.023089	1.163e-01	1.20426	9.186e-04
IFIH1	interferon induced with helicase C domain 1	4.107e+02	-3.643e-02	0.023803	1.163e-01	1.20342	2.270e-03
UNC45A	unc-45 myosin chaperone A	2.591e+02	-3.548e-02	0.022706	1.163e-01	1.20267	8.519e-04
PIP4K2A	phosphatidylinositol-5-phosphate 4-kinase type 2 alpha	3.517e+03	3.341e-02	0.021308	1.163e-01	1.20176	9.415e-05
FAM102B	family with sequence similarity 102 member B	3.051e+02	3.704e-02	0.023283	1.164e-01	1.20117	2.875e-03
MTMR3	myotubularin related protein 3	4.018e+02	4.049e-02	0.025426	1.164e-01	1.20058	0.000e+00
PDAP1	PDGFA associated protein 1	2.877e+02	3.331e-02	0.021428	1.168e-01	1.20327	6.768e-04
CCT2	chaperonin containing TCP1 subunit 2	2.914e+02	-3.778e-02	0.024281	1.168e-01	1.20325	0.000e+00
BTN3A3	butyrophilin subfamily 3 member A3	4.899e+02	-3.644e-02	0.023433	1.170e-01	1.20390	2.454e-03
NFE2L2	nuclear factor, erythroid 2 like 2	9.826e+02	2.935e-02	0.018664	1.170e-01	1.20340	0.000e+00
SLC25A32	solute carrier family 25 member 32	1.733e+02	3.560e-02	0.023052	1.170e-01	1.20260	0.000e+00
TRAF3IP3	TRAF3 interacting protein 3	1.071e+03	-3.345e-02	0.021497	1.171e-01	1.20223	9.259e-04
TMEM9B	TMEM9 domain family member B	3.278e+02	3.832e-02	0.024515	1.172e-01	1.20242	2.577e-03
MYO18A	myosin XVIIIA	4.573e+02	-3.743e-02	0.023456	1.172e-01	1.20172	1.100e-03
SMCO4	single-pass membrane protein with coiled-coil domains 4	5.926e+01	-3.847e-02	0.025021	1.172e-01	1.20086	0.000e+00
NHLRC3	NHL repeat containing 3	3.279e+02	-3.268e-02	0.020960	1.174e-01	1.20119	7.459e-04
C5	complement C5	5.064e+01	-2.817e-02	0.019629	1.174e-01	1.20075	0.000e+00
SDC4	syndecan 4	4.427e+01	4.036e-02	0.025251	1.175e-01	1.20067	2.899e-04
ANXA7	annexin A7	5.327e+02	-3.078e-02	0.019687	1.175e-01	1.20032	0.000e+00
MYO6	myosin VI	7.538e+01	3.334e-02	0.022646	1.176e-01	1.20032	3.219e-09
SLAIN2	SLAIN motif family member 2	4.265e+02	3.845e-02	0.024501	1.177e-01	1.20038	0.000e+00
ZNF880	zinc finger protein 880	7.349e+01	3.970e-02	0.025447	1.177e-01	1.19951	3.188e-03
NUTF2	nuclear transport factor 2	1.660e+02	3.773e-02	0.023979	1.178e-01	1.19885	1.697e-03
ZKSCAN5	zinc finger with KRAB and SCAN domains 5	1.864e+02	3.168e-02	0.020057	1.178e-01	1.19841	2.797e-03
CLCN7	chloride voltage-gated channel 7	2.271e+02	3.757e-02	0.024975	1.178e-01	1.19781	1.385e-03
NRBF2	nuclear receptor binding factor 2	8.783e+02	3.097e-02	0.019339	1.178e-01	1.19695	1.402e-03
MZF1	myeloid zinc finger 1	1.390e+02	-3.558e-02	0.022399	1.179e-01	1.19665	0.000e+00
MIER3	MIER family member 3	1.980e+02	3.990e-02	0.025478	1.179e-01	1.19609	0.000e+00
RERE	arginine-glutamic acid dipeptide repeats	5.126e+02	-3.607e-02	0.022897	1.180e-01	1.19583	0.000e+00
MED28	mediator complex subunit 28	1.137e+03	3.498e-02	0.022745	1.180e-01	1.19536	0.000e+00
SCML4	Scm polycomb group protein like 4	4.171e+02	3.686e-02	0.023273	1.181e-01	1.19472	4.242e-03
PIGG	phosphatidylinositol glycan anchor biosynthesis class G	3.654e+02	-3.653e-02	0.023227	1.182e-01	1.19520	2.265e-03
MED1	mediator complex subunit 1	2.124e+02	-3.601e-02	0.022896	1.187e-01	1.19947	1.954e-03
FBRS	fibrosin	2.482e+02	-4.127e-02	0.025441	1.188e-01	1.19902	2.878e-03
HSPBP1	HSPA (Hsp70) binding protein 1	3.376e+01	3.783e-02	0.024101	1.189e-01	1.19974	0.000e+00
ATF4	activating transcription factor 4	6.480e+02	-2.701e-02	0.017465	1.190e-01	1.19920	2.574e-04
PIGP	phosphatidylinositol glycan anchor biosynthesis class P	9.527e+01	3.748e-02	0.024416	1.190e-01	1.19910	0.000e+00
TRAPPC3L	trafficking protein particle complex 3 like	1.470e+01	-2.731e-02	0.018008	1.190e-01	1.19830	5.479e-03
CRAMP1	cramped chromatin regulator homolog 1	1.120e+02	-4.066e-02	0.024388	1.192e-01	1.19862	2.296e-03
NDUFS5	NADH:ubiquinone oxidoreductase subunit S5	1.159e+02	-3.843e-02	0.025446	1.192e-01	1.19802	0.000e+00
ZC3H3	zinc finger CCCH-type containing 3	3.213e+01	3.382e-02	0.023015	1.193e-01	1.19799	4.580e-04
CCT8	chaperonin containing TCP1 subunit 8	6.078e+02	-2.964e-02	0.019120	1.194e-01	1.19836	0.000e+00
TSHZ2	teashirt zinc finger homeobox 2	1.973e+02	-3.892e-02	0.025480	1.195e-01	1.19871	2.205e-08
GAD1	glutamate decarboxylase 1	3.591e+01	1.769e-02	0.013938	1.195e-01	1.19789	0.000e+00
SRF	serum response factor	1.959e+02	3.112e-02	0.019945	1.196e-01	1.19795	1.716e-03
ATAD1	ATPase family AAA domain containing 1	3.775e+02	-3.163e-02	0.020425	1.197e-01	1.19729	1.007e-03
PAX9	paired box 9	2.277e+01	-2.886e-02	0.017129	1.197e-01	1.19658	2.192e-03
RHBDD3	rhomboid domain containing 3	3.906e+01	3.618e-02	0.023773	1.199e-01	1.19774	0.000e+00
ZNF365	zinc finger protein 365	8.505e+01	3.619e-02	0.023938	1.200e-01	1.19812	0.000e+00
MYO1G	myosin IG	1.296e+03	2.792e-02	0.017874	1.200e-01	1.19728	1.512e-03
CDC123	cell division cycle 123	3.494e+02	3.708e-02	0.023656	1.203e-01	1.19886	0.000e+00
ARPC3	actin related protein 2/3 complex subunit 3	1.729e+03	-2.777e-02	0.018191	1.203e-01	1.19797	3.296e-04
TMEM156	transmembrane protein 156	9.078e+01	-3.924e-02	0.025467	1.205e-01	1.19905	2.464e-03
ZNF720	zinc finger protein 720	1.094e+02	3.917e-02	0.025091	1.207e-01	1.20013	0.000e+00
SLC18A2	solute carrier family 18 member A2	4.830e+01	3.190e-02	0.023077	1.207e-01	1.19981	8.018e-10
SLC10A3	solute carrier family 10 member 3	7.376e+01	3.981e-02	0.025457	1.208e-01	1.19956	2.737e-03
B3GALT2	beta-1,3-galactosyltransferase 2	1.249e+02	3.686e-02	0.023787	1.209e-01	1.19948	5.194e-03
HSD17B13	hydroxysteroid 17-beta dehydrogenase 13	1.436e+01	-3.363e-02	0.019385	1.209e-01	1.19865	1.575e-03
APBB3	amyloid beta precursor protein binding family B member 3	8.956e+01	-4.011e-02	0.025473	1.209e-01	1.19822	6.644e-04
ARPC5L	actin related protein 2/3 complex subunit 5 like	1.690e+02	3.575e-02	0.022779	1.209e-01	1.19746	2.181e-03
ARL6IP6	ADP ribosylation factor like GTPase 6 interacting protein 6	2.006e+02	3.804e-02	0.024591	1.210e-01	1.19767	0.000e+00
DDX60	DExD/H-box helicase 60	7.349e+02	-3.724e-02	0.024368	1.211e-01	1.19744	0.000e+00
MAGED1	MAGE family member D1	9.683e+01	4.210e-02	0.025409	1.211e-01	1.19656	5.818e-03
CCT7	chaperonin containing TCP1 subunit 7	4.956e+02	3.020e-02	0.019426	1.211e-01	1.19594	1.709e-03
GATB	glutamyl-tRNA amidotransferase subunit B	1.158e+02	3.825e-02	0.025152	1.212e-01	1.19525	7.148e-04
TM7SF3	transmembrane 7 superfamily member 3	2.077e+02	-3.609e-02	0.023040	1.212e-01	1.19503	0.000e+00
ZNF507	zinc finger protein 507	3.787e+02	3.914e-02	0.024885	1.213e-01	1.19517	1.007e-03
ZNF737	zinc finger protein 737	1.904e+02	-3.805e-02	0.025340	1.213e-01	1.19433	6.540e-04
MCEE	methylmalonyl-CoA epimerase	4.027e+01	-3.973e-02	0.025397	1.214e-01	1.19448	0.000e+00
PPP4R2	protein phosphatase 4 regulatory subunit 2	9.612e+02	-2.912e-02	0.018985	1.216e-01	1.19518	6.837e-05
CTDSP1	CTD small phosphatase 1	6.353e+02	3.384e-02	0.021660	1.217e-01	1.19514	4.558e-06
GMFG	glia maturation factor gamma	7.569e+02	-3.580e-02	0.023484	1.219e-01	1.19607	0.000e+00
SAMD3	sterile alpha motif domain containing 3	3.742e+02	3.968e-02	0.025418	1.219e-01	1.19592	0.000e+00
LLGL2	LLGL scribble cell polarity complex component 2	1.339e+02	3.950e-02	0.025025	1.220e-01	1.19508	0.000e+00
TOP2A	DNA topoisomerase II alpha	7.329e+01	-3.517e-02	0.022410	1.220e-01	1.19432	0.000e+00
PARD6A	par-6 family cell polarity regulator alpha	2.565e+01	3.814e-02	0.025184	1.222e-01	1.19555	3.863e-04
CAPNS2	calpain small subunit 2	3.558e+01	4.000e-02	0.025477	1.222e-01	1.19503	7.493e-04
ARHGAP10	Rho GTPase activating protein 10	1.284e+02	3.822e-02	0.025475	1.223e-01	1.19471	0.000e+00
FAH	fumarylacetoacetate hydrolase	9.899e+01	3.594e-02	0.024590	1.223e-01	1.19409	3.670e-03
BACE2	beta-secretase 2	9.815e+01	3.169e-02	0.022612	1.223e-01	1.19357	3.552e-09
SUSD5	sushi domain containing 5	4.129e+01	3.480e-02	0.023669	1.225e-01	1.19442	0.000e+00
QTRT2	queuine tRNA-ribosyltransferase accessory subunit 2	1.625e+02	3.930e-02	0.025475	1.225e-01	1.19374	2.563e-03
CEP78	centrosomal protein 78	3.006e+02	3.925e-02	0.025074	1.225e-01	1.19300	0.000e+00
PAK4	p21 (RAC1) activated kinase 4	4.286e+01	3.084e-02	0.021210	1.226e-01	1.19314	9.712e-04
SEL1L3	SEL1L family member 3	6.425e+02	3.686e-02	0.024422	1.227e-01	1.19260	9.559e-04
ATP8B1	ATPase phospholipid transporting 8B1	5.999e+01	-3.994e-02	0.023025	1.227e-01	1.19185	0.000e+00
CASZ1	castor zinc finger 1	1.100e+02	3.479e-02	0.022403	1.231e-01	1.19519	0.000e+00
RSBN1	round spermatid basic protein 1	6.784e+02	-3.299e-02	0.021701	1.235e-01	1.19789	1.547e-03
SEC14L3	SEC14 like lipid binding 3	2.937e+01	-3.287e-02	0.019548	1.235e-01	1.19703	0.000e+00
DGLUCY	D-glutamate cyclase	7.337e+02	-3.555e-02	0.023084	1.235e-01	1.19619	4.363e-10
TNFAIP8	TNF alpha induced protein 8	1.193e+03	-3.544e-02	0.024512	1.237e-01	1.19735	1.132e-03
GIGYF2	GRB10 interacting GYF protein 2	6.024e+02	-3.245e-02	0.020810	1.238e-01	1.19707	5.860e-04
LEPROTL1	leptin receptor overlapping transcript like 1	1.071e+03	3.632e-02	0.024093	1.238e-01	1.19695	3.443e-03
TMEM186	transmembrane protein 186	6.195e+01	3.673e-02	0.024306	1.239e-01	1.19615	8.597e-04
SLC41A2	solute carrier family 41 member 2	3.337e+01	2.557e-02	0.018664	1.239e-01	1.19568	0.000e+00
PDZK1IP1	PDZK1 interacting protein 1	1.552e+02	3.666e-02	0.024496	1.239e-01	1.19493	0.000e+00
TNFRSF10D	TNF receptor superfamily member 10d	9.687e+01	-3.652e-02	0.023975	1.240e-01	1.19470	1.930e-03
PCYOX1	prenylcysteine oxidase 1	1.877e+02	3.911e-02	0.025211	1.240e-01	1.19385	1.580e-04
C5orf30	chromosome 5 open reading frame 30	6.960e+01	3.936e-02	0.025185	1.240e-01	1.19306	2.404e-03
PRDM8	PR/SET domain 8	8.776e+01	3.806e-02	0.024401	1.242e-01	1.19403	0.000e+00
RAD23B	RAD23 homolog B, nucleotide excision repair protein	1.265e+03	-2.971e-02	0.019458	1.242e-01	1.19329	8.981e-04
LRIT3	leucine rich repeat, Ig-like and transmembrane domains 3	2.487e+01	2.492e-02	0.019101	1.243e-01	1.19404	0.000e+00
RNASE3	ribonuclease A family member 3	1.668e+01	-3.191e-02	0.018908	1.245e-01	1.19423	4.428e-03
RTL6	retrotransposon Gag like 6	2.118e+02	3.580e-02	0.023039	1.245e-01	1.19344	1.353e-03
FBH1	F-box DNA helicase 1	3.388e+02	-3.606e-02	0.023151	1.246e-01	1.19360	6.130e-03
AUH	AU RNA binding methylglutaconyl-CoA hydratase	8.326e+01	3.783e-02	0.024465	1.247e-01	1.19412	2.909e-03
PSMD5	proteasome 26S subunit, non-ATPase 5	1.766e+02	3.744e-02	0.024927	1.248e-01	1.19387	2.369e-03
GBP5	guanylate binding protein 5	3.125e+03	-3.751e-02	0.025453	1.248e-01	1.19305	1.364e-03
ENAM	enamelin	4.231e+01	2.890e-02	0.021137	1.248e-01	1.19266	0.000e+00
TTLL12	tubulin tyrosine ligase like 12	1.168e+02	-3.811e-02	0.024986	1.249e-01	1.19237	1.093e-03
CTDSPL	CTD small phosphatase like	6.755e+01	-3.535e-02	0.023548	1.251e-01	1.19384	2.914e-10
DRAP1	DR1 associated protein 1	2.180e+02	-3.420e-02	0.022664	1.252e-01	1.19366	4.296e-04
MOGAT2	monoacylglycerol O-acyltransferase 2	3.504e+01	2.056e-02	0.017335	1.252e-01	1.19281	1.661e-03
SLC46A1	solute carrier family 46 member 1	4.228e+01	2.542e-02	0.020695	1.252e-01	1.19207	0.000e+00
LCAT	lecithin-cholesterol acyltransferase	2.554e+01	3.284e-02	0.022161	1.254e-01	1.19341	2.675e-22
CENPX	centromere protein X	3.004e+01	3.756e-02	0.024424	1.255e-01	1.19334	0.000e+00
ARHGEF28	Rho guanine nucleotide exchange factor 28	5.083e+01	-2.501e-02	0.015572	1.255e-01	1.19269	0.000e+00
GNG10	G protein subunit gamma 10	2.728e+02	-3.323e-02	0.024188	1.256e-01	1.19204	1.364e-03
CEP70	centrosomal protein 70	4.223e+01	3.552e-02	0.022496	1.256e-01	1.19131	6.427e-03
NUCB2	nucleobindin 2	1.912e+02	-3.835e-02	0.024471	1.257e-01	1.19127	0.000e+00
HPS4	HPS4 biogenesis of lysosomal organelles complex 3 subunit 2	2.560e+02	-3.769e-02	0.024238	1.257e-01	1.19046	8.780e-04
AEBP1	AE binding protein 1	5.334e+01	-3.534e-02	0.023054	1.257e-01	1.18991	1.756e-03
SLC35F3	solute carrier family 35 member F3	2.668e+01	3.190e-02	0.022249	1.257e-01	1.18915	0.000e+00
TMEM217	transmembrane protein 217	2.082e+01	2.728e-02	0.019925	1.257e-01	1.18834	5.052e-04
CD8B	CD8b molecule	1.970e+02	3.763e-02	0.024895	1.258e-01	1.18824	2.051e-03
RBCK1	RANBP2-type and C3HC4-type zinc finger containing 1	3.568e+02	3.464e-02	0.022599	1.258e-01	1.18794	2.093e-04
PEPD	peptidase D	2.105e+02	3.878e-02	0.024826	1.259e-01	1.18753	2.590e-03
DOCK9	dedicator of cytokinesis 9	4.923e+02	3.897e-02	0.025437	1.259e-01	1.18675	9.674e-05
EFHD2	EF-hand domain family member D2	1.037e+03	3.048e-02	0.019673	1.261e-01	1.18736	0.000e+00
CRTC2	CREB regulated transcription coactivator 2	7.697e+01	-4.143e-02	0.024809	1.261e-01	1.18655	1.827e-03
SLC8B1	solute carrier family 8 member B1	2.906e+02	-3.625e-02	0.023611	1.261e-01	1.18574	1.887e-09
RALB	RAS like proto-oncogene B	5.963e+02	3.739e-02	0.024229	1.261e-01	1.18528	5.222e-10
LMNA	lamin A/C	1.211e+02	3.948e-02	0.025116	1.261e-01	1.18452	8.965e-04
SLC29A2	solute carrier family 29 member 2	1.917e+01	2.613e-02	0.020766	1.261e-01	1.18381	2.214e-03
RHBDD1	rhomboid domain containing 1	2.908e+02	-3.801e-02	0.024733	1.264e-01	1.18590	3.451e-04
GTPBP2	GTP binding protein 2	3.497e+02	-3.017e-02	0.019721	1.265e-01	1.18530	0.000e+00
EGF	epidermal growth factor	7.737e+01	-2.901e-02	0.019818	1.266e-01	1.18575	3.999e-03
ZBED4	zinc finger BED-type containing 4	3.366e+02	2.829e-02	0.018723	1.266e-01	1.18526	1.133e-03
KHK	ketohexokinase	2.661e+01	3.156e-02	0.021377	1.267e-01	1.18502	0.000e+00
TRAF5	TNF receptor associated factor 5	4.861e+02	-3.251e-02	0.021336	1.269e-01	1.18634	3.306e-03
TRAPPC2B	trafficking protein particle complex 2B	3.999e+01	-3.753e-02	0.024232	1.270e-01	1.18600	5.318e-10
CXCR6	C-X-C motif chemokine receptor 6	1.967e+02	3.721e-02	0.025243	1.270e-01	1.18586	1.015e-03
KMT2B	lysine methyltransferase 2B	1.411e+02	-3.919e-02	0.024484	1.272e-01	1.18605	1.856e-03
FAM110C	family with sequence similarity 110 member C	3.034e+01	2.698e-02	0.021425	1.272e-01	1.18560	2.999e-03
ING4	inhibitor of growth family member 4	1.434e+02	-3.438e-02	0.022345	1.273e-01	1.18561	0.000e+00
PGLYRP1	peptidoglycan recognition protein 1	7.960e+01	3.810e-02	0.024537	1.274e-01	1.18614	9.000e-04
CYP27A1	cytochrome P450 family 27 subfamily A member 1	2.355e+02	-3.416e-02	0.024484	1.278e-01	1.18867	1.282e-03
MYBL1	MYB proto-oncogene like 1	5.015e+02	3.912e-02	0.025353	1.279e-01	1.18856	0.000e+00
ZMPSTE24	zinc metallopeptidase STE24	3.983e+02	2.621e-02	0.017124	1.279e-01	1.18792	6.818e-04
ACTR1B	actin related protein 1B	3.000e+02	-3.297e-02	0.021770	1.280e-01	1.18854	7.258e-04
CCDC181	coiled-coil domain containing 181	1.809e+01	3.356e-02	0.021808	1.281e-01	1.18801	1.682e-03
GLIPR1L1	GLIPR1 like 1	1.008e+01	3.194e-02	0.022633	1.281e-01	1.18725	0.000e+00
ZNF641	zinc finger protein 641	3.486e+02	3.727e-02	0.025451	1.281e-01	1.18673	0.000e+00
RHEBL1	RHEB like 1	1.392e+01	3.077e-02	0.019562	1.282e-01	1.18638	0.000e+00
SYCP3	synaptonemal complex protein 3	5.147e+01	3.604e-02	0.025378	1.284e-01	1.18794	4.845e-09
SRP9	signal recognition particle 9	4.042e+02	-3.199e-02	0.021354	1.285e-01	1.18771	4.530e-04
OTUD1	OTU deubiquitinase 1	2.671e+02	-2.986e-02	0.019828	1.285e-01	1.18728	6.552e-04
AATK	apoptosis associated tyrosine kinase	2.716e+02	3.789e-02	0.025292	1.286e-01	1.18676	6.969e-04
PRDM5	PR/SET domain 5	1.248e+02	3.554e-02	0.022269	1.287e-01	1.18748	0.000e+00
FAM200B	family with sequence similarity 200 member B	1.345e+02	3.842e-02	0.025116	1.288e-01	1.18700	0.000e+00
KLF13	Kruppel like factor 13	9.219e+01	2.532e-02	0.017573	1.289e-01	1.18733	4.429e-06
ISM1	isthmin 1	2.992e+01	-3.278e-02	0.023148	1.289e-01	1.18699	0.000e+00
JPH3	junctophilin 3	7.689e+01	2.804e-02	0.020277	1.290e-01	1.18639	2.007e-19
KRBOX4	KRAB box domain containing 4	8.675e+01	3.916e-02	0.025312	1.290e-01	1.18621	1.087e-02
ALKBH6	alkB homolog 6	5.671e+01	-3.792e-02	0.024344	1.291e-01	1.18573	4.602e-03
FAF2	Fas associated factor family member 2	3.096e+02	-3.014e-02	0.019564	1.291e-01	1.18495	1.636e-03
ZNF428	zinc finger protein 428	5.381e+01	3.692e-02	0.025304	1.292e-01	1.18552	2.459e-03
FCGR3A	Fc fragment of IgG receptor IIIa	2.767e+03	-3.427e-02	0.022915	1.293e-01	1.18523	0.000e+00
ISLR2	immunoglobulin superfamily containing leucine rich repeat 2	5.747e+01	2.188e-02	0.018171	1.296e-01	1.18755	9.881e-04
CAMK2B	calcium/calmodulin dependent protein kinase II beta	5.646e+01	1.821e-02	0.014612	1.297e-01	1.18709	3.920e-04
C16orf54	chromosome 16 open reading frame 54	1.077e+03	2.781e-02	0.018125	1.300e-01	1.18887	1.545e-03
AP1S1	adaptor related protein complex 1 subunit sigma 1	4.939e+01	3.894e-02	0.025173	1.300e-01	1.18848	1.132e-03
KIF5B	kinesin family member 5B	1.216e+03	-2.298e-02	0.015352	1.300e-01	1.18778	6.816e-04
MIA2	MIA SH3 domain ER export factor 2	4.363e+02	-2.992e-02	0.019688	1.302e-01	1.18886	2.171e-03
SLC38A1	solute carrier family 38 member 1	2.078e+03	2.990e-02	0.019999	1.304e-01	1.18954	4.733e-04
CRYGN	crystallin gamma N	3.664e+01	2.270e-02	0.017070	1.304e-01	1.18880	7.351e-10
IFI44	interferon induced protein 44	2.793e+02	-3.391e-02	0.022656	1.304e-01	1.18839	4.280e-07
ANGPTL7	angiopoietin like 7	3.045e+01	3.335e-02	0.024209	1.305e-01	1.18817	0.000e+00
SRD5A1	steroid 5 alpha-reductase 1	1.428e+02	3.954e-02	0.025422	1.306e-01	1.18811	3.151e-10
POLN	DNA polymerase nu	4.992e+01	2.644e-02	0.020911	1.307e-01	1.18880	0.000e+00
H2BC3	H2B clustered histone 3	2.943e+01	-3.190e-02	0.021575	1.308e-01	1.18870	1.541e-04
TSPAN6	tetraspanin 6	1.708e+01	1.825e-02	0.017106	1.309e-01	1.18849	5.112e-10
ZFYVE26	zinc finger FYVE-type containing 26	4.599e+02	3.649e-02	0.024670	1.309e-01	1.18790	6.346e-04
UGT2B11	UDP glucuronosyltransferase family 2 member B11	2.845e+01	2.383e-02	0.017305	1.310e-01	1.18803	0.000e+00
RBM27	RNA binding motif protein 27	6.695e+02	-3.214e-02	0.021167	1.311e-01	1.18777	4.106e-04
C16orf82	chromosome 16 open reading frame 82	2.479e+01	2.519e-02	0.018808	1.311e-01	1.18730	6.729e-23
SPAG7	sperm associated antigen 7	1.399e+02	-3.393e-02	0.022933	1.312e-01	1.18714	6.341e-03
METTL22	methyltransferase like 22	1.402e+02	-3.928e-02	0.025332	1.312e-01	1.18651	1.231e-03
TMEM268	transmembrane protein 268	1.132e+02	-3.841e-02	0.025419	1.314e-01	1.18782	1.559e-03
SULT1A1	sulfotransferase family 1A member 1	2.671e+02	-3.234e-02	0.021889	1.318e-01	1.18985	6.247e-16
PDE7B	phosphodiesterase 7B	3.902e+01	-3.696e-02	0.022341	1.319e-01	1.19034	0.000e+00
CPTP	ceramide-1-phosphate transfer protein	4.500e+01	3.887e-02	0.025464	1.319e-01	1.18955	0.000e+00
SH3GLB1	SH3 domain containing GRB2 like, endophilin B1	1.424e+03	2.946e-02	0.019342	1.319e-01	1.18901	0.000e+00
KCNH2	potassium voltage-gated channel subfamily H member 2	3.916e+01	-3.390e-02	0.022904	1.320e-01	1.18888	0.000e+00
C1QTNF1	C1q and TNF related 1	3.717e+01	1.836e-02	0.015914	1.320e-01	1.18839	0.000e+00
SLC26A6	solute carrier family 26 member 6	8.153e+01	-3.720e-02	0.024996	1.321e-01	1.18780	0.000e+00
ISL2	ISL LIM homeobox 2	3.803e+01	-3.461e-02	0.023256	1.321e-01	1.18707	0.000e+00
ADAR	adenosine deaminase RNA specific	3.022e+03	-2.753e-02	0.018127	1.322e-01	1.18741	0.000e+00
ATXN2	ataxin 2	1.562e+02	3.709e-02	0.025460	1.323e-01	1.18754	7.065e-04
SCO1	SCO cytochrome c oxidase assembly protein 1	3.180e+02	-3.893e-02	0.025384	1.323e-01	1.18722	5.500e-04
HCRTR1	hypocretin receptor 1	2.285e+01	3.315e-02	0.022965	1.325e-01	1.18739	3.742e-22
SLC6A8	solute carrier family 6 member 8	3.702e+02	-3.860e-02	0.025418	1.325e-01	1.18731	5.121e-04
SYT2	synaptotagmin 2	8.503e+01	-4.062e-02	0.025374	1.326e-01	1.18704	0.000e+00
RAB13	RAB13, member RAS oncogene family	2.369e+01	-3.638e-02	0.022380	1.327e-01	1.18681	2.621e-03
MEN1	menin 1	6.827e+01	3.746e-02	0.025396	1.327e-01	1.18680	1.131e-03
DNAJB6	DnaJ heat shock protein family (Hsp40) member B6	8.092e+02	3.135e-02	0.020975	1.328e-01	1.18634	1.032e-03
ZNF574	zinc finger protein 574	6.417e+01	3.771e-02	0.025403	1.328e-01	1.18609	7.107e-04
MTRR	5-methyltetrahydrofolate-homocysteine methyltransferase reductase	1.377e+02	-3.760e-02	0.025408	1.329e-01	1.18548	7.923e-10
CDK5RAP3	CDK5 regulatory subunit associated protein 3	4.368e+02	-3.599e-02	0.023917	1.331e-01	1.18650	0.000e+00
BEX4	brain expressed X-linked 4	9.770e+01	-3.658e-02	0.024919	1.331e-01	1.18629	0.000e+00
ZNF330	zinc finger protein 330	2.142e+02	-3.318e-02	0.022075	1.332e-01	1.18569	9.954e-08
ZNF382	zinc finger protein 382	5.548e+01	3.584e-02	0.024525	1.332e-01	1.18511	7.863e-04
VAT1L	vesicle amine transport 1 like	4.028e+01	2.041e-02	0.018037	1.333e-01	1.18559	5.938e-04
HINT1	histidine triad nucleotide binding protein 1	1.719e+02	-3.736e-02	0.025342	1.335e-01	1.18607	0.000e+00
FTL	ferritin light chain	1.273e+04	3.095e-02	0.020896	1.337e-01	1.18742	3.581e-04
CMC2	C-X9-C motif containing 2	1.303e+02	-3.834e-02	0.024446	1.338e-01	1.18707	1.843e-03
P2RX1	purinergic receptor P2X 1	2.412e+02	3.736e-02	0.025341	1.338e-01	1.18713	9.756e-04
SDE2	SDE2 telomere maintenance homolog	4.687e+02	-2.837e-02	0.019171	1.339e-01	1.18695	2.510e-03
GALT	galactose-1-phosphate uridylyltransferase	1.269e+02	-3.532e-02	0.023829	1.340e-01	1.18658	6.110e-03
PPP3CA	protein phosphatase 3 catalytic subunit alpha	7.288e+02	2.847e-02	0.018985	1.340e-01	1.18604	0.000e+00
HGH1	HGH1 homolog	3.212e+01	-3.700e-02	0.024463	1.342e-01	1.18682	2.272e-04
MPPE1	metallophosphoesterase 1	2.948e+02	-3.667e-02	0.023987	1.342e-01	1.18630	2.355e-19
PCSK9	proprotein convertase subtilisin/kexin type 9	3.394e+01	2.160e-02	0.018019	1.342e-01	1.18565	1.075e-07
NDUFAF5	NADH:ubiquinone oxidoreductase complex assembly factor 5	6.900e+01	-3.501e-02	0.023916	1.343e-01	1.18520	4.009e-09
TLE2	TLE family member 2, transcriptional corepressor	3.236e+01	-2.834e-02	0.018183	1.344e-01	1.18560	0.000e+00
MFSD4A	major facilitator superfamily domain containing 4A	3.001e+01	-3.683e-02	0.023582	1.345e-01	1.18570	0.000e+00
WNT3A	Wnt family member 3A	2.509e+01	2.051e-02	0.016662	1.345e-01	1.18521	1.619e-03
RIBC1	RIB43A domain with coiled-coils 1	1.768e+01	3.175e-02	0.020227	1.348e-01	1.18655	3.818e-03
SPSB2	splA/ryanodine receptor domain and SOCS box containing 2	7.380e+01	-3.755e-02	0.025311	1.348e-01	1.18584	3.665e-03
SLC26A8	solute carrier family 26 member 8	5.572e+01	3.490e-02	0.024294	1.348e-01	1.18542	1.879e-22
GALK1	galactokinase 1	7.169e+01	3.717e-02	0.025060	1.349e-01	1.18531	8.151e-04
IL12RB2	interleukin 12 receptor subunit beta 2	5.185e+01	2.701e-02	0.019844	1.349e-01	1.18479	1.484e-03
INPP5A	inositol polyphosphate-5-phosphatase A	1.909e+02	-3.694e-02	0.025282	1.350e-01	1.18480	5.546e-04
CEMIP2	cell migration inducing hyaluronidase 2	1.040e+03	-3.049e-02	0.020257	1.350e-01	1.18422	0.000e+00
ABCA10	ATP binding cassette subfamily A member 10	3.007e+01	2.173e-02	0.015087	1.351e-01	1.18383	9.530e-09
H2AZ1	H2A.Z variant histone 1	5.716e+02	-3.589e-02	0.024995	1.351e-01	1.18359	4.865e-04
DDO	D-aspartate oxidase	1.714e+01	2.913e-02	0.020951	1.353e-01	1.18387	1.140e-09
BMP8B	bone morphogenetic protein 8b	5.570e+01	3.767e-02	0.025478	1.353e-01	1.18318	5.106e-04
CDHR3	cadherin related family member 3	6.382e+01	3.625e-02	0.025455	1.354e-01	1.18322	2.100e-03
ITGA5	integrin subunit alpha 5	8.012e+02	-2.958e-02	0.019591	1.354e-01	1.18298	0.000e+00
PTPRCAP	protein tyrosine phosphatase receptor type C associated protein	3.758e+02	3.938e-02	0.024396	1.354e-01	1.18232	0.000e+00
CELF3	CUGBP Elav-like family member 3	2.651e+01	2.600e-02	0.020818	1.355e-01	1.18209	0.000e+00
LAPTM5	lysosomal protein transmembrane 5	3.102e+03	3.202e-02	0.021967	1.356e-01	1.18232	3.653e-04
PRR5	proline rich 5	1.854e+02	3.676e-02	0.025295	1.356e-01	1.18161	4.203e-03
C2orf76	chromosome 2 open reading frame 76	3.029e+01	-3.167e-02	0.022346	1.357e-01	1.18148	2.165e-04
FAM89B	family with sequence similarity 89 member B	1.521e+02	3.863e-02	0.025388	1.359e-01	1.18222	1.021e-03
GINS4	GINS complex subunit 4	4.401e+01	-3.379e-02	0.022076	1.359e-01	1.18160	6.945e-04
XPO7	exportin 7	8.363e+02	-3.120e-02	0.020778	1.359e-01	1.18133	6.186e-11
GRID2	glutamate ionotropic receptor delta type subunit 2	4.146e+01	-2.791e-02	0.014783	1.361e-01	1.18182	0.000e+00
AP1B1	adaptor related protein complex 1 subunit beta 1	3.170e+02	-3.578e-02	0.023596	1.361e-01	1.18128	0.000e+00
SRM	spermidine synthase	3.358e+01	3.671e-02	0.025363	1.361e-01	1.18075	2.298e-09
SPTBN1	spectrin beta, non-erythrocytic 1	1.376e+03	-3.386e-02	0.022279	1.362e-01	1.18045	3.547e-03
OR7C1	olfactory receptor family 7 subfamily C member 1	2.660e+01	2.358e-02	0.018865	1.363e-01	1.18104	0.000e+00
ARMC7	armadillo repeat containing 7	6.970e+01	3.701e-02	0.024369	1.363e-01	1.18031	0.000e+00
AGPAT2	1-acylglycerol-3-phosphate O-acyltransferase 2	9.795e+01	3.336e-02	0.022368	1.364e-01	1.17984	0.000e+00
CCR4	C-C motif chemokine receptor 4	2.787e+02	3.800e-02	0.025480	1.364e-01	1.17949	1.275e-03
SLC10A5	solute carrier family 10 member 5	1.517e+01	-3.191e-02	0.020788	1.365e-01	1.17964	3.489e-04
CARMIL1	capping protein regulator and myosin 1 linker 1	1.152e+02	-3.859e-02	0.025255	1.366e-01	1.17984	8.670e-11
KIAA0319L	KIAA0319 like	5.439e+02	-3.380e-02	0.022336	1.367e-01	1.17912	5.992e-03
FBXO32	F-box protein 32	2.071e+02	3.750e-02	0.025469	1.367e-01	1.17902	4.091e-03
PFKFB3	6-phosphofructo-2-kinase/fructose-2,6-biphosphatase 3	4.041e+02	-3.975e-02	0.025378	1.368e-01	1.17912	4.303e-03
NMT2	N-myristoyltransferase 2	1.705e+02	-3.640e-02	0.024377	1.369e-01	1.17860	2.540e-03
ACOT8	acyl-CoA thioesterase 8	9.510e+01	3.669e-02	0.024578	1.370e-01	1.17880	0.000e+00
ZNF449	zinc finger protein 449	1.255e+02	-3.574e-02	0.024693	1.370e-01	1.17816	2.692e-03
YPEL1	yippee like 1	8.931e+01	3.704e-02	0.024600	1.370e-01	1.17765	1.048e-02
MMP14	matrix metallopeptidase 14	4.278e+01	2.124e-02	0.018276	1.370e-01	1.17705	6.965e-05
DNAJC25	DnaJ heat shock protein family (Hsp40) member C25	3.989e+01	3.813e-02	0.025421	1.370e-01	1.17638	0.000e+00
SLC23A1	solute carrier family 23 member 1	2.817e+01	-3.482e-02	0.023332	1.371e-01	1.17579	0.000e+00
C2CD3	C2 domain containing 3 centriole elongation regulator	3.894e+02	-3.625e-02	0.025245	1.371e-01	1.17532	0.000e+00
COL6A3	collagen type VI alpha 3 chain	1.764e+02	2.500e-02	0.020558	1.372e-01	1.17528	1.520e-03
ITGA9	integrin subunit alpha 9	6.242e+01	2.452e-02	0.020490	1.372e-01	1.17461	0.000e+00
IGFBP4	insulin like growth factor binding protein 4	3.207e+01	3.753e-02	0.024888	1.374e-01	1.17599	0.000e+00
SAP30BP	SAP30 binding protein	3.456e+02	-3.101e-02	0.020787	1.375e-01	1.17560	4.728e-09
LPCAT4	lysophosphatidylcholine acyltransferase 4	8.057e+01	-3.844e-02	0.025363	1.376e-01	1.17629	0.000e+00
PCMTD1	protein-L-isoaspartate (D-aspartate) O-methyltransferase domain containing 1	1.174e+03	-3.014e-02	0.020271	1.377e-01	1.17569	9.814e-04
AXIN1	axin 1	2.424e+02	3.769e-02	0.025405	1.378e-01	1.17587	1.146e-04
TXNDC12	thioredoxin domain containing 12	2.434e+02	3.064e-02	0.020391	1.378e-01	1.17573	8.149e-10
PRKAG1	protein kinase AMP-activated non-catalytic subunit gamma 1	1.558e+02	-3.765e-02	0.025237	1.379e-01	1.17573	0.000e+00
SLC38A2	solute carrier family 38 member 2	1.494e+03	-3.464e-02	0.023972	1.380e-01	1.17544	1.087e-19
CCDC157	coiled-coil domain containing 157	2.314e+01	-3.270e-02	0.021085	1.380e-01	1.17515	0.000e+00
PPDPF	pancreatic progenitor cell differentiation and proliferation factor	5.848e+01	3.412e-02	0.024068	1.382e-01	1.17549	5.096e-03
BCL3	BCL3 transcription coactivator	5.653e+01	-3.829e-02	0.025414	1.382e-01	1.17515	1.261e-10
SKIDA1	SKI/DACH domain containing 1	4.011e+01	1.762e-02	0.017724	1.382e-01	1.17464	0.000e+00
COX4I1	cytochrome c oxidase subunit 4I1	4.808e+02	-3.681e-02	0.025049	1.383e-01	1.17449	3.540e-04
PRORP	protein only RNase P catalytic subunit	6.096e+01	-1.668e-02	0.011437	1.384e-01	1.17418	0.000e+00
CLDN7	claudin 7	2.199e+01	-3.362e-02	0.021154	1.384e-01	1.17359	0.000e+00
RPUSD3	RNA pseudouridine synthase D3	1.037e+02	-3.683e-02	0.025307	1.384e-01	1.17340	2.243e-03
GPATCH3	G-patch domain containing 3	1.204e+02	-3.537e-02	0.024154	1.385e-01	1.17290	0.000e+00
ABCG1	ATP binding cassette subfamily G member 1	3.032e+02	3.652e-02	0.025472	1.389e-01	1.17576	1.477e-06
DCAKD	dephospho-CoA kinase domain containing	6.867e+01	3.684e-02	0.024905	1.390e-01	1.17560	2.309e-03
KLHL12	kelch like family member 12	3.179e+02	2.678e-02	0.017982	1.393e-01	1.17763	1.009e-03
PYGB	glycogen phosphorylase B	3.641e+02	-3.180e-02	0.022016	1.393e-01	1.17714	0.000e+00
CCNY	cyclin Y	9.110e+02	-2.790e-02	0.018988	1.394e-01	1.17676	6.629e-04
IGSF8	immunoglobulin superfamily member 8	7.721e+01	-3.686e-02	0.025416	1.396e-01	1.17819	2.419e-03
CD200	CD200 molecule	3.356e+01	-3.174e-02	0.021477	1.396e-01	1.17755	0.000e+00
TMEM205	transmembrane protein 205	6.146e+01	3.889e-02	0.024888	1.398e-01	1.17776	0.000e+00
NA	NA	5.452e+01	2.915e-02	0.022227	1.398e-01	1.17741	1.462e-03
THOC1	THO complex 1	3.124e+02	3.299e-02	0.022449	1.398e-01	1.17669	8.041e-10
HDAC3	histone deacetylase 3	2.620e+02	-2.974e-02	0.020121	1.399e-01	1.17637	2.317e-04
ATP6V1A	ATPase H+ transporting V1 subunit A	1.581e+03	-3.678e-02	0.024508	1.399e-01	1.17609	0.000e+00
AFDN	afadin, adherens junction formation factor	1.597e+02	-3.480e-02	0.021308	1.400e-01	1.17640	9.341e-03
TVP23A	trans-golgi network vesicle protein 23 homolog A	8.587e+01	3.709e-02	0.025355	1.401e-01	1.17623	7.833e-04
HSPBAP1	HSPB1 associated protein 1	2.974e+02	3.266e-02	0.022162	1.402e-01	1.17587	6.659e-04
PNMA8A	PNMA family member 8A	4.209e+01	2.190e-02	0.017950	1.402e-01	1.17552	1.685e-03
ADRM1	adhesion regulating molecule 1	1.689e+02	3.202e-02	0.021302	1.403e-01	1.17523	0.000e+00
RAX2	retina and anterior neural fold homeobox 2	2.144e+01	2.118e-02	0.018196	1.403e-01	1.17475	3.177e-03
DUSP11	dual specificity phosphatase 11	2.244e+02	2.777e-02	0.018658	1.404e-01	1.17499	0.000e+00
ZNF891	zinc finger protein 891	2.251e+02	3.254e-02	0.022077	1.405e-01	1.17470	1.424e-03
FXYD2	FXYD domain containing ion transport regulator 2	5.549e+01	3.163e-02	0.022386	1.406e-01	1.17537	1.317e-06
WDR92	WD repeat domain 92	5.360e+01	3.495e-02	0.024122	1.406e-01	1.17470	9.152e-09
SKI	SKI proto-oncogene	1.963e+02	3.536e-02	0.025463	1.409e-01	1.17589	0.000e+00
PKD1	polycystin 1, transient receptor potential channel interacting	1.896e+02	2.926e-02	0.022760	1.409e-01	1.17588	2.816e-16
USF1	upstream transcription factor 1	6.309e+02	-3.003e-02	0.020816	1.411e-01	1.17655	2.769e-18
DEK	DEK proto-oncogene	9.066e+02	-3.035e-02	0.020977	1.411e-01	1.17597	5.238e-04
HROB	homologous recombination factor with OB-fold	2.870e+01	-2.391e-02	0.016505	1.411e-01	1.17527	0.000e+00
RECQL4	RecQ like helicase 4	3.364e+01	3.194e-02	0.021291	1.412e-01	1.17505	0.000e+00
TSPAN16	tetraspanin 16	1.865e+01	-3.160e-02	0.020037	1.412e-01	1.17454	0.000e+00
TYW1	tRNA-yW synthesizing protein 1 homolog	1.269e+02	-3.826e-02	0.025390	1.412e-01	1.17392	0.000e+00
CNOT11	CCR4-NOT transcription complex subunit 11	2.159e+02	-3.563e-02	0.023912	1.413e-01	1.17391	6.226e-04
ITGA1	integrin subunit alpha 1	1.245e+02	-3.427e-02	0.024212	1.415e-01	1.17431	2.575e-03
TECR	trans-2,3-enoyl-CoA reductase	1.107e+02	3.528e-02	0.023842	1.415e-01	1.17401	7.166e-04
CXorf40B	chromosome X open reading frame 40B	7.306e+01	3.887e-02	0.025441	1.415e-01	1.17359	0.000e+00
DNAJB1	DnaJ heat shock protein family (Hsp40) member B1	3.769e+02	2.800e-02	0.018879	1.416e-01	1.17361	4.453e-05
MRVI1	murine retrovirus integration site 1 homolog	4.868e+02	3.696e-02	0.025086	1.417e-01	1.17317	2.683e-03
MDM4	MDM4 regulator of p53	5.222e+02	-3.613e-02	0.023977	1.418e-01	1.17355	0.000e+00
P3H4	prolyl 3-hydroxylase family member 4 (inactive)	3.556e+01	3.504e-02	0.022636	1.421e-01	1.17496	0.000e+00
CNOT10	CCR4-NOT transcription complex subunit 10	2.118e+02	-3.634e-02	0.024401	1.421e-01	1.17426	0.000e+00
ZFYVE1	zinc finger FYVE-type containing 1	2.279e+02	3.613e-02	0.025198	1.421e-01	1.17403	0.000e+00
ABHD17A	abhydrolase domain containing 17A	2.338e+02	3.502e-02	0.024248	1.421e-01	1.17335	1.494e-03
FAM234B	family with sequence similarity 234 member B	8.265e+01	3.157e-02	0.022982	1.422e-01	1.17333	0.000e+00
TRAM1	translocation associated membrane protein 1	1.629e+03	-2.370e-02	0.016371	1.423e-01	1.17306	4.814e-04
MGAT4A	alpha-1,3-mannosyl-glycoprotein 4-beta-N-acetylglucosaminyltransferase A	1.486e+03	3.382e-02	0.023163	1.424e-01	1.17361	0.000e+00
ACSS1	acyl-CoA synthetase short chain family member 1	4.189e+02	-3.327e-02	0.022750	1.425e-01	1.17330	0.000e+00
ZMYND11	zinc finger MYND-type containing 11	3.919e+02	-3.495e-02	0.024058	1.425e-01	1.17272	1.625e-08
NTRK1	neurotrophic receptor tyrosine kinase 1	2.852e+01	1.979e-02	0.015304	1.427e-01	1.17337	6.781e-09
KCTD19	potassium channel tetramerization domain containing 19	4.771e+01	1.904e-02	0.016110	1.427e-01	1.17330	0.000e+00
FECH	ferrochelatase	1.128e+03	3.739e-02	0.025466	1.428e-01	1.17295	5.716e-04
PTBP2	polypyrimidine tract binding protein 2	2.142e+02	3.789e-02	0.025475	1.429e-01	1.17279	0.000e+00
ZNF519	zinc finger protein 519	1.451e+02	3.649e-02	0.025262	1.430e-01	1.17285	9.453e-04
HTATIP2	HIV-1 Tat interactive protein 2	3.066e+02	-3.249e-02	0.023112	1.430e-01	1.17217	0.000e+00
METTL4	methyltransferase like 4	2.294e+02	-3.693e-02	0.025477	1.431e-01	1.17252	9.761e-17
PRPF40B	pre-mRNA processing factor 40 homolog B	4.741e+01	3.447e-02	0.024866	1.431e-01	1.17219	6.022e-10
SAFB	scaffold attachment factor B	4.914e+02	-3.398e-02	0.022941	1.431e-01	1.17156	4.103e-04
SLA2	Src like adaptor 2	2.136e+02	-3.298e-02	0.022986	1.432e-01	1.17131	0.000e+00
ST7L	suppression of tumorigenicity 7 like	1.318e+02	-3.478e-02	0.024709	1.432e-01	1.17089	1.421e-03
TMEM163	transmembrane protein 163	3.639e+01	3.296e-02	0.023522	1.434e-01	1.17138	0.000e+00
MS4A4E	membrane spanning 4-domains A4E	3.259e+01	3.585e-02	0.025321	1.434e-01	1.17075	5.082e-03
ZNF69	zinc finger protein 69	5.185e+01	-3.727e-02	0.025449	1.434e-01	1.17041	3.068e-03
ZNF124	zinc finger protein 124	1.315e+02	-3.497e-02	0.023813	1.435e-01	1.16987	0.000e+00
ARFGAP1	ADP ribosylation factor GTPase activating protein 1	2.917e+02	3.368e-02	0.022961	1.435e-01	1.16946	0.000e+00
KIAA1324L	KIAA1324 like	8.095e+01	2.665e-02	0.018296	1.436e-01	1.16982	3.986e-19
TRIM16L	tripartite motif containing 16 like	3.445e+01	3.157e-02	0.022906	1.437e-01	1.16931	2.914e-03
STK33	serine/threonine kinase 33	4.891e+01	-2.952e-02	0.017581	1.440e-01	1.17105	1.181e-03
ATL2	atlastin GTPase 2	2.042e+02	-3.491e-02	0.023804	1.440e-01	1.17051	0.000e+00
POMC	proopiomelanocortin	1.701e+01	3.071e-02	0.020678	1.440e-01	1.17024	0.000e+00
GPR151	G protein-coupled receptor 151	2.803e+01	3.407e-02	0.024718	1.441e-01	1.16997	0.000e+00
GABPB1	GA binding protein transcription factor subunit beta 1	2.137e+02	3.692e-02	0.024760	1.441e-01	1.16941	0.000e+00
UBAP2	ubiquitin associated protein 2	3.273e+02	-3.555e-02	0.024364	1.442e-01	1.16908	0.000e+00
PARP15	poly(ADP-ribose) polymerase family member 15	2.722e+02	3.547e-02	0.024968	1.442e-01	1.16908	0.000e+00
AFAP1	actin filament associated protein 1	1.756e+02	-3.591e-02	0.023094	1.443e-01	1.16861	1.122e-03
ADAMTS2	ADAM metallopeptidase with thrombospondin type 1 motif 2	5.593e+01	2.249e-02	0.018010	1.444e-01	1.16913	1.234e-03
PRKDC	protein kinase, DNA-activated, catalytic subunit	1.524e+03	-3.341e-02	0.022391	1.444e-01	1.16846	0.000e+00
GIMAP2	GTPase, IMAP family member 2	5.358e+02	-3.434e-02	0.024115	1.445e-01	1.16806	0.000e+00
CHRNB4	cholinergic receptor nicotinic beta 4 subunit	4.224e+01	1.661e-02	0.016329	1.445e-01	1.16762	0.000e+00
CYB5A	cytochrome b5 type A	1.033e+02	-3.360e-02	0.023074	1.445e-01	1.16697	0.000e+00
CBLN1	cerebellin 1 precursor	2.956e+01	1.607e-02	0.016823	1.447e-01	1.16767	0.000e+00
STIMATE	STIM activating enhancer	1.956e+02	3.510e-02	0.024446	1.447e-01	1.16716	3.126e-03
SLC25A23	solute carrier family 25 member 23	4.267e+01	2.634e-02	0.020288	1.447e-01	1.16682	8.534e-09
POLQ	DNA polymerase theta	5.547e+01	-3.577e-02	0.021162	1.448e-01	1.16669	0.000e+00
SOCS2	suppressor of cytokine signaling 2	7.221e+01	3.666e-02	0.024785	1.449e-01	1.16659	3.070e-03
SAT2	spermidine/spermine N1-acetyltransferase family member 2	8.879e+01	-3.551e-02	0.024615	1.450e-01	1.16655	0.000e+00
ARL10	ADP ribosylation factor like GTPase 10	1.609e+02	-4.064e-02	0.025158	1.450e-01	1.16611	0.000e+00
FUOM	fucose mutarotase	3.715e+01	3.499e-02	0.024727	1.450e-01	1.16563	1.932e-09
FNBP1L	formin binding protein 1 like	6.871e+01	3.616e-02	0.024740	1.455e-01	1.16861	0.000e+00
TMPRSS3	transmembrane serine protease 3	2.650e+01	2.818e-02	0.021304	1.457e-01	1.16917	4.010e-04
SMC2	structural maintenance of chromosomes 2	1.271e+02	-3.592e-02	0.025125	1.457e-01	1.16916	3.175e-19
SCN1A	sodium voltage-gated channel alpha subunit 1	4.747e+01	1.099e-02	0.012743	1.458e-01	1.16855	0.000e+00
MLANA	melan-A	1.950e+01	-3.716e-02	0.023896	1.458e-01	1.16792	7.436e-07
ADARB1	adenosine deaminase RNA specific B1	2.349e+02	3.690e-02	0.025400	1.458e-01	1.16733	9.638e-04
CSE1L	chromosome segregation 1 like	3.809e+02	-2.488e-02	0.017276	1.458e-01	1.16669	1.963e-10
ZNF142	zinc finger protein 142	1.319e+02	-3.714e-02	0.025464	1.460e-01	1.16752	0.000e+00
HOMER3	homer scaffold protein 3	5.217e+01	3.669e-02	0.025068	1.461e-01	1.16757	0.000e+00
COX8A	cytochrome c oxidase subunit 8A	3.203e+02	3.027e-02	0.020600	1.461e-01	1.16698	0.000e+00
C16orf70	chromosome 16 open reading frame 70	1.129e+02	3.598e-02	0.024861	1.461e-01	1.16635	3.508e-03
ARG2	arginase 2	3.055e+01	-3.063e-02	0.021019	1.462e-01	1.16694	0.000e+00
NUDT1	nudix hydrolase 1	6.736e+01	3.695e-02	0.025318	1.463e-01	1.16647	3.409e-03
ZNF331	zinc finger protein 331	8.572e+01	3.632e-02	0.025426	1.464e-01	1.16702	2.285e-03
OGFOD1	2-oxoglutarate and iron dependent oxygenase domain containing 1	1.559e+02	3.809e-02	0.025465	1.464e-01	1.16642	5.555e-03
RIPOR3	RIPOR family member 3	9.252e+01	3.665e-02	0.025431	1.465e-01	1.16592	2.570e-18
EPHX1	epoxide hydrolase 1	3.296e+01	2.969e-02	0.022983	1.465e-01	1.16574	1.535e-17
PDE5A	phosphodiesterase 5A	4.815e+02	3.665e-02	0.025381	1.467e-01	1.16624	0.000e+00
DDHD1	DDHD domain containing 1	5.895e+02	3.505e-02	0.024065	1.468e-01	1.16671	1.255e-07
PRRC1	proline rich coiled-coil 1	2.502e+02	3.669e-02	0.025466	1.471e-01	1.16809	1.477e-04
NKAPL	NFKB activating protein like	2.253e+01	-3.469e-02	0.024553	1.471e-01	1.16741	5.612e-04
IRS2	insulin receptor substrate 2	3.267e+02	3.515e-02	0.024931	1.471e-01	1.16711	2.320e-03
TMEM128	transmembrane protein 128	9.364e+01	-3.566e-02	0.024813	1.472e-01	1.16654	3.930e-03
UCKL1	uridine-cytidine kinase 1 like 1	9.694e+01	-3.537e-02	0.025180	1.472e-01	1.16616	1.525e-03
ZNF266	zinc finger protein 266	4.700e+02	-3.651e-02	0.024326	1.473e-01	1.16601	3.534e-03
PLA2G4B	phospholipase A2 group IVB	1.771e+01	2.468e-02	0.016663	1.473e-01	1.16550	0.000e+00
POLD3	DNA polymerase delta 3, accessory subunit	1.556e+02	-3.607e-02	0.025058	1.474e-01	1.16548	0.000e+00
ZBTB18	zinc finger and BTB domain containing 18	8.362e+02	-2.643e-02	0.018177	1.475e-01	1.16541	3.616e-04
PKN3	protein kinase N3	3.501e+01	3.127e-02	0.023295	1.476e-01	1.16583	0.000e+00
SEMA6B	semaphorin 6B	3.118e+01	1.377e-02	0.013666	1.477e-01	1.16567	0.000e+00
GALNT11	polypeptide N-acetylgalactosaminyltransferase 11	2.741e+02	3.325e-02	0.023117	1.478e-01	1.16625	9.664e-04
IGF1R	insulin like growth factor 1 receptor	5.770e+02	3.375e-02	0.025347	1.478e-01	1.16561	0.000e+00
TDRP	testis development related protein	3.673e+01	-3.772e-02	0.024053	1.479e-01	1.16558	0.000e+00
SERPINB6	serpin family B member 6	2.927e+02	-3.674e-02	0.025264	1.479e-01	1.16510	0.000e+00
CCDC126	coiled-coil domain containing 126	1.321e+02	-3.674e-02	0.025306	1.480e-01	1.16464	2.209e-03
AMPH	amphiphysin	6.487e+01	3.703e-02	0.025468	1.480e-01	1.16403	0.000e+00
KCMF1	potassium channel modulatory factor 1	3.928e+02	3.144e-02	0.022121	1.480e-01	1.16359	4.809e-03
RELCH	RAB11 binding and LisH domain, coiled-coil and HEAT repeat containing	8.900e+02	-3.456e-02	0.023926	1.480e-01	1.16312	4.391e-04
CLTCL1	clathrin heavy chain like 1	9.550e+01	-3.154e-02	0.022435	1.484e-01	1.16513	0.000e+00
AOC3	amine oxidase copper containing 3	5.775e+01	3.391e-02	0.025085	1.484e-01	1.16483	0.000e+00
POLR2E	RNA polymerase II subunit E	2.482e+02	2.920e-02	0.020471	1.485e-01	1.16485	7.137e-16
PAK1	p21 (RAC1) activated kinase 1	6.607e+02	-3.181e-02	0.021942	1.487e-01	1.16564	1.111e-04
NCAPG	non-SMC condensin I complex subunit G	2.170e+01	-1.765e-02	0.014379	1.491e-01	1.16830	0.000e+00
SPIRE1	spire type actin nucleation factor 1	4.486e+01	-2.843e-02	0.019490	1.491e-01	1.16774	1.265e-03
RIT1	Ras like without CAAX 1	6.027e+02	-2.399e-02	0.016713	1.492e-01	1.16708	1.802e-04
CERT1	ceramide transporter 1	9.040e+02	2.755e-02	0.019018	1.492e-01	1.16640	0.000e+00
AASDHPPT	aminoadipate-semialdehyde dehydrogenase-phosphopantetheinyl transferase	2.722e+02	-3.131e-02	0.021698	1.492e-01	1.16619	6.586e-05
CNRIP1	cannabinoid receptor interacting protein 1	2.201e+01	-3.599e-02	0.022667	1.492e-01	1.16571	0.000e+00
CLU	clusterin	3.453e+02	-3.553e-02	0.025261	1.494e-01	1.16617	0.000e+00
ALG8	ALG8 alpha-1,3-glucosyltransferase	7.652e+01	-3.696e-02	0.025297	1.494e-01	1.16552	0.000e+00
FAM107B	family with sequence similarity 107 member B	1.458e+03	2.304e-02	0.015883	1.494e-01	1.16487	1.315e-20
MYO1F	myosin IF	3.626e+03	-2.311e-02	0.015966	1.495e-01	1.16494	0.000e+00
HEATR4	HEAT repeat containing 4	3.057e+01	2.623e-02	0.019575	1.495e-01	1.16444	0.000e+00
CD80	CD80 molecule	2.672e+01	3.152e-02	0.021237	1.495e-01	1.16381	9.524e-03
PRPSAP2	phosphoribosyl pyrophosphate synthetase associated protein 2	2.484e+02	-3.211e-02	0.022362	1.496e-01	1.16340	0.000e+00
RFXANK	regulatory factor X associated ankyrin containing protein	1.154e+02	3.629e-02	0.024230	1.496e-01	1.16291	0.000e+00
IL1R2	interleukin 1 receptor type 2	4.765e+02	3.520e-02	0.024835	1.496e-01	1.16242	8.509e-04
SERPINB8	serpin family B member 8	1.382e+02	-3.539e-02	0.025375	1.497e-01	1.16254	0.000e+00
CABLES2	Cdk5 and Abl enzyme substrate 2	5.772e+01	-3.728e-02	0.025131	1.498e-01	1.16268	3.672e-04
ACAP2	ArfGAP with coiled-coil, ankyrin repeat and PH domains 2	3.596e+03	2.337e-02	0.016117	1.498e-01	1.16206	0.000e+00
DENND1B	DENN domain containing 1B	5.080e+02	3.422e-02	0.023355	1.501e-01	1.16329	0.000e+00
SYBU	syntabulin	3.130e+01	-3.031e-02	0.019139	1.501e-01	1.16299	0.000e+00
MAOA	monoamine oxidase A	3.502e+01	-2.651e-02	0.019613	1.502e-01	1.16264	3.706e-03
ZFHX2	zinc finger homeobox 2	1.036e+02	2.447e-02	0.019661	1.504e-01	1.16393	7.405e-19
BORA	BORA aurora kinase A activator	5.863e+01	-3.264e-02	0.023909	1.504e-01	1.16348	0.000e+00
PRKAG2	protein kinase AMP-activated non-catalytic subunit gamma 2	2.791e+02	-3.183e-02	0.022208	1.505e-01	1.16294	0.000e+00
RGMA	repulsive guidance molecule BMP co-receptor a	1.468e+02	2.083e-02	0.016328	1.505e-01	1.16272	1.917e-15
YIPF5	Yip1 domain family member 5	2.984e+02	3.436e-02	0.023715	1.505e-01	1.16214	0.000e+00
ZNF17	zinc finger protein 17	1.639e+02	3.565e-02	0.024520	1.505e-01	1.16161	1.350e-03
TXNDC16	thioredoxin domain containing 16	1.717e+02	-3.472e-02	0.024736	1.506e-01	1.16125	4.056e-09
TOB2	transducer of ERBB2, 2	2.073e+02	-2.981e-02	0.020627	1.506e-01	1.16098	0.000e+00
NIPAL4	NIPA like domain containing 4	7.717e+01	-4.002e-02	0.025444	1.506e-01	1.16034	1.318e-04
RCOR3	REST corepressor 3	3.749e+02	3.082e-02	0.022031	1.507e-01	1.15996	2.788e-05
IRS1	insulin receptor substrate 1	8.679e+01	3.137e-02	0.023448	1.507e-01	1.15930	0.000e+00
TIGIT	T cell immunoreceptor with Ig and ITIM domains	1.467e+02	3.761e-02	0.025058	1.508e-01	1.15992	1.033e-10
LUC7L3	LUC7 like 3 pre-mRNA splicing factor	9.654e+02	-3.257e-02	0.022621	1.509e-01	1.15937	9.385e-04
ZNF236	zinc finger protein 236	3.086e+02	-3.609e-02	0.023993	1.509e-01	1.15920	2.173e-03
FHL3	four and a half LIM domains 3	7.554e+01	-3.622e-02	0.024392	1.510e-01	1.15931	4.446e-03
NDC1	NDC1 transmembrane nucleoporin	1.814e+02	-3.151e-02	0.021894	1.511e-01	1.15911	4.944e-09
GDF7	growth differentiation factor 7	1.278e+02	3.490e-02	0.025481	1.511e-01	1.15858	0.000e+00
PFKFB2	6-phosphofructo-2-kinase/fructose-2,6-biphosphatase 2	2.570e+02	-3.878e-02	0.025371	1.511e-01	1.15797	2.326e-03
IGFLR1	IGF like family receptor 1	1.607e+02	3.557e-02	0.024714	1.511e-01	1.15747	4.467e-03
MLXIP	MLX interacting protein	1.188e+02	-3.782e-02	0.025357	1.515e-01	1.15950	1.278e-03
TPST2	tyrosylprotein sulfotransferase 2	3.804e+02	3.268e-02	0.022817	1.517e-01	1.16014	0.000e+00
SEC22A	SEC22 homolog A, vesicle trafficking protein	1.252e+02	-3.500e-02	0.024527	1.518e-01	1.16058	0.000e+00
ERCC8	ERCC excision repair 8, CSA ubiquitin ligase complex subunit	8.899e+01	3.728e-02	0.025478	1.518e-01	1.16011	0.000e+00
S1PR4	sphingosine-1-phosphate receptor 4	8.661e+02	3.001e-02	0.021187	1.521e-01	1.16169	0.000e+00
IDI1	isopentenyl-diphosphate delta isomerase 1	2.882e+02	-3.700e-02	0.025476	1.521e-01	1.16124	2.224e-03
GPX4	glutathione peroxidase 4	2.619e+02	3.652e-02	0.025412	1.523e-01	1.16153	0.000e+00
ACSL3	acyl-CoA synthetase long chain family member 3	3.884e+02	-3.290e-02	0.023100	1.524e-01	1.16192	2.135e-09
PPIF	peptidylprolyl isomerase F	2.935e+02	3.326e-02	0.023612	1.525e-01	1.16218	0.000e+00
CD8A	CD8a molecule	5.817e+02	3.476e-02	0.024671	1.528e-01	1.16384	3.457e-03
AKAP3	A-kinase anchoring protein 3	4.568e+01	3.006e-02	0.022909	1.529e-01	1.16346	0.000e+00
SRRM2	serine/arginine repetitive matrix 2	3.498e+02	-3.840e-02	0.024992	1.529e-01	1.16302	3.531e-04
JARID2	jumonji and AT-rich interaction domain containing 2	7.839e+02	-2.774e-02	0.019286	1.530e-01	1.16308	5.924e-04
FAM171B	family with sequence similarity 171 member B	2.029e+01	3.115e-02	0.021784	1.532e-01	1.16405	4.102e-07
PIGH	phosphatidylinositol glycan anchor biosynthesis class H	8.436e+01	3.533e-02	0.024903	1.532e-01	1.16344	0.000e+00
RBM8A	RNA binding motif protein 8A	1.935e+02	-3.565e-02	0.025453	1.533e-01	1.16353	0.000e+00
HS1BP3	HCLS1 binding protein 3	2.691e+02	3.096e-02	0.021513	1.533e-01	1.16311	3.223e-05
LMBRD2	LMBR1 domain containing 2	5.031e+02	-2.887e-02	0.020255	1.535e-01	1.16326	5.881e-04
CD151	CD151 molecule (Raph blood group)	1.627e+02	-3.454e-02	0.025292	1.538e-01	1.16543	0.000e+00
OSBP	oxysterol binding protein	3.396e+02	-2.850e-02	0.019960	1.540e-01	1.16608	2.185e-04
MYO9B	myosin IXB	1.002e+03	-3.243e-02	0.022166	1.540e-01	1.16569	1.328e-03
HNRNPUL2	heterogeneous nuclear ribonucleoprotein U like 2	6.719e+02	-2.799e-02	0.019345	1.541e-01	1.16543	4.373e-06
PRDM2	PR/SET domain 2	6.932e+02	-3.177e-02	0.021876	1.542e-01	1.16556	0.000e+00
TFDP2	transcription factor Dp-2	2.971e+02	-3.701e-02	0.025441	1.543e-01	1.16577	0.000e+00
ZNF154	zinc finger protein 154	1.640e+02	3.485e-02	0.025181	1.543e-01	1.16520	0.000e+00
LANCL2	LanC like 2	7.187e+01	3.451e-02	0.025151	1.544e-01	1.16491	9.635e-17
VSIR	V-set immunoregulatory receptor	4.381e+03	2.459e-02	0.017164	1.544e-01	1.16451	2.019e-04
NUP153	nucleoporin 153	7.718e+02	-2.319e-02	0.016186	1.545e-01	1.16434	3.947e-05
SGIP1	SH3GL interacting endocytic adaptor 1	3.793e+01	-2.117e-02	0.016046	1.545e-01	1.16411	3.279e-03
ATP13A1	ATPase 13A1	1.617e+02	3.574e-02	0.025433	1.546e-01	1.16378	0.000e+00
DST	dystonin	3.569e+02	-3.405e-02	0.024205	1.546e-01	1.16323	0.000e+00
GAB3	GRB2 associated binding protein 3	4.700e+02	3.538e-02	0.024254	1.547e-01	1.16315	0.000e+00
LBHD1	LBH domain containing 1	2.326e+01	3.451e-02	0.024950	1.547e-01	1.16303	0.000e+00
SFR1	SWI5 dependent homologous recombination repair protein 1	4.897e+01	3.584e-02	0.025397	1.548e-01	1.16261	1.905e-04
NAIF1	nuclear apoptosis inducing factor 1	9.953e+01	-3.400e-02	0.024906	1.548e-01	1.16262	7.381e-04
COMMD2	COMM domain containing 2	2.008e+02	3.327e-02	0.023392	1.549e-01	1.16224	4.289e-03
BEGAIN	brain enriched guanylate kinase associated	6.670e+01	-2.757e-02	0.019759	1.549e-01	1.16172	4.479e-04
ASPG	asparaginase	5.061e+01	1.435e-02	0.014147	1.549e-01	1.16116	1.479e-09
RPUSD2	RNA pseudouridine synthase domain containing 2	7.771e+01	-3.602e-02	0.025051	1.549e-01	1.16071	0.000e+00
PPIL6	peptidylprolyl isomerase like 6	2.519e+01	-3.068e-02	0.018449	1.550e-01	1.16027	2.965e-03
GK3P	glycerol kinase 3 pseudogene	4.107e+01	-3.844e-02	0.025425	1.550e-01	1.15980	0.000e+00
ICAM5	intercellular adhesion molecule 5	4.353e+01	2.101e-02	0.019145	1.551e-01	1.15978	5.588e-04
NUP214	nucleoporin 214	5.131e+02	3.319e-02	0.024014	1.551e-01	1.15946	5.047e-04
ALDH8A1	aldehyde dehydrogenase 8 family member A1	2.255e+01	2.859e-02	0.020099	1.551e-01	1.15898	9.470e-09
LANCL1	LanC like 1	3.804e+02	-2.778e-02	0.019738	1.552e-01	1.15895	2.463e-04
VWA8	von Willebrand factor A domain containing 8	3.222e+02	3.417e-02	0.023811	1.553e-01	1.15848	2.190e-09
CNTROB	centrobin, centriole duplication and spindle assembly protein	1.023e+02	-3.726e-02	0.025224	1.553e-01	1.15831	1.037e-03
TRIM22	tripartite motif containing 22	2.279e+03	-3.163e-02	0.022378	1.554e-01	1.15797	3.424e-05
USP54	ubiquitin specific peptidase 54	1.247e+02	-3.760e-02	0.025215	1.554e-01	1.15800	1.964e-04
SCARA3	scavenger receptor class A member 3	3.947e+01	2.062e-02	0.016847	1.555e-01	1.15751	0.000e+00
ZNF658	zinc finger protein 658	3.540e+01	-2.888e-02	0.021904	1.555e-01	1.15700	1.265e-03
ZNF219	zinc finger protein 219	7.686e+01	3.581e-02	0.025286	1.556e-01	1.15724	2.228e-04
THAP12	THAP domain containing 12	5.168e+02	-3.224e-02	0.023125	1.556e-01	1.15667	8.379e-04
PROC	protein C, inactivator of coagulation factors Va and VIIIa	2.368e+01	2.430e-02	0.018413	1.556e-01	1.15616	8.773e-11
UBASH3A	ubiquitin associated and SH3 domain containing A	2.192e+02	3.490e-02	0.024790	1.559e-01	1.15765	2.973e-03
PRTFDC1	phosphoribosyl transferase domain containing 1	1.481e+01	-2.945e-02	0.020575	1.561e-01	1.15842	0.000e+00
ADGRG6	adhesion G protein-coupled receptor G6	2.797e+01	1.195e-02	0.014348	1.561e-01	1.15807	1.414e-03
SNAPC4	small nuclear RNA activating complex polypeptide 4	6.533e+01	3.511e-02	0.025439	1.562e-01	1.15762	0.000e+00
G3BP2	G3BP stress granule assembly factor 2	7.330e+02	-3.039e-02	0.021548	1.562e-01	1.15716	0.000e+00
LRRC69	leucine rich repeat containing 69	2.307e+01	2.917e-02	0.022912	1.562e-01	1.15658	0.000e+00
STAM2	signal transducing adaptor molecule 2	5.558e+02	-2.946e-02	0.021036	1.563e-01	1.15641	3.731e-04
ASXL2	ASXL transcriptional regulator 2	6.720e+02	2.424e-02	0.017207	1.563e-01	1.15613	3.026e-04
RAB1B	RAB1B, member RAS oncogene family	1.599e+02	3.469e-02	0.024670	1.564e-01	1.15586	3.124e-09
GSK3B	glycogen synthase kinase 3 beta	7.542e+02	2.661e-02	0.018710	1.564e-01	1.15546	1.174e-03
RYBP	RING1 and YY1 binding protein	1.960e+01	3.449e-02	0.024012	1.564e-01	1.15487	0.000e+00
SNX22	sorting nexin 22	1.336e+02	-2.721e-02	0.019295	1.565e-01	1.15479	0.000e+00
KDM5C	lysine demethylase 5C	7.077e+02	3.059e-02	0.020191	1.565e-01	1.15416	2.521e-03
UBE2D1	ubiquitin conjugating enzyme E2 D1	8.359e+02	3.725e-02	0.025326	1.566e-01	1.15448	0.000e+00
FLYWCH2	FLYWCH family member 2	3.651e+01	3.687e-02	0.025281	1.566e-01	1.15385	0.000e+00
RFESD	Rieske Fe-S domain containing	3.744e+01	-3.170e-02	0.022889	1.566e-01	1.15336	7.818e-04
NME8	NME/NM23 family member 8	5.472e+01	3.155e-02	0.022549	1.567e-01	1.15334	0.000e+00
ZNF888	zinc finger protein 888	9.387e+01	-3.576e-02	0.025477	1.569e-01	1.15381	1.811e-03
ATP6V1C1	ATPase H+ transporting V1 subunit C1	2.876e+02	-3.390e-02	0.024304	1.569e-01	1.15330	0.000e+00
HOMER2	homer scaffold protein 2	1.940e+02	3.400e-02	0.025300	1.570e-01	1.15319	0.000e+00
GMPR	guanosine monophosphate reductase	5.023e+02	3.633e-02	0.025464	1.571e-01	1.15342	3.357e-10
MYCBPAP	MYCBP associated protein	4.922e+01	1.624e-02	0.016239	1.573e-01	1.15435	8.708e-09
COL6A2	collagen type VI alpha 2 chain	1.450e+02	3.451e-02	0.025010	1.573e-01	1.15376	0.000e+00
LIPA	lipase A, lysosomal acid type	8.002e+02	-3.471e-02	0.024585	1.574e-01	1.15379	1.453e-03
TTC16	tetratricopeptide repeat domain 16	7.107e+01	3.156e-02	0.024152	1.574e-01	1.15327	0.000e+00
GABARAPL2	GABA type A receptor associated protein like 2	7.159e+02	2.899e-02	0.021179	1.574e-01	1.15294	9.487e-04
SLC5A1	solute carrier family 5 member 1	3.805e+01	1.951e-02	0.016022	1.577e-01	1.15384	0.000e+00
KIAA0100	KIAA0100	7.984e+02	3.047e-02	0.022001	1.579e-01	1.15513	8.880e-07
PROSER2	proline and serine rich 2	3.114e+01	2.859e-02	0.020589	1.579e-01	1.15453	3.847e-19
POLDIP2	DNA polymerase delta interacting protein 2	1.762e+02	2.706e-02	0.019268	1.579e-01	1.15400	2.796e-09
LRWD1	leucine rich repeats and WD repeat domain containing 1	1.112e+02	3.422e-02	0.024896	1.580e-01	1.15407	9.206e-19
NINJ1	ninjurin 1	4.768e+02	3.300e-02	0.023883	1.580e-01	1.15353	4.003e-04
YPEL5	yippee like 5	9.398e+02	3.749e-02	0.025368	1.580e-01	1.15291	2.257e-04
TMPRSS2	transmembrane serine protease 2	4.445e+01	1.377e-02	0.014339	1.580e-01	1.15232	3.172e-04
C9orf85	chromosome 9 open reading frame 85	7.136e+01	-3.459e-02	0.024464	1.582e-01	1.15254	1.082e-03
ZNF653	zinc finger protein 653	4.794e+01	3.690e-02	0.024945	1.582e-01	1.15253	5.204e-04
GLA	galactosidase alpha	1.216e+02	-3.371e-02	0.024382	1.583e-01	1.15241	1.086e-03
SLC24A1	solute carrier family 24 member 1	1.930e+02	3.410e-02	0.024388	1.585e-01	1.15322	0.000e+00
SHF	Src homology 2 domain containing F	3.700e+01	3.505e-02	0.023086	1.586e-01	1.15340	3.148e-04
COG2	component of oligomeric golgi complex 2	2.404e+02	-3.657e-02	0.025160	1.587e-01	1.15345	9.345e-11
GPR68	G protein-coupled receptor 68	1.402e+02	3.511e-02	0.024368	1.588e-01	1.15352	0.000e+00
PMFBP1	polyamine modulated factor 1 binding protein 1	3.620e+01	2.111e-02	0.017585	1.588e-01	1.15307	1.412e-03
CENPH	centromere protein H	1.882e+01	-3.195e-02	0.022954	1.592e-01	1.15509	0.000e+00
GLOD4	glyoxalase domain containing 4	2.121e+02	-3.397e-02	0.023846	1.593e-01	1.15547	2.267e-03
BHLHE41	basic helix-loop-helix family member e41	2.935e+01	-3.206e-02	0.021143	1.595e-01	1.15573	2.586e-04
CISH	cytokine inducible SH2 containing protein	2.873e+02	3.664e-02	0.025457	1.596e-01	1.15576	2.595e-04
PDCD2L	programmed cell death 2 like	2.043e+01	3.047e-02	0.020734	1.597e-01	1.15608	0.000e+00
FCRL6	Fc receptor like 6	1.394e+02	3.402e-02	0.023275	1.598e-01	1.15621	2.455e-03
ZNF385C	zinc finger protein 385C	5.357e+01	2.801e-02	0.021795	1.599e-01	1.15611	0.000e+00
HSBP1L1	heat shock factor binding protein 1 like 1	3.835e+01	3.451e-02	0.025301	1.601e-01	1.15720	1.047e-10
ANKRD26	ankyrin repeat domain 26	1.785e+02	-3.361e-02	0.025339	1.602e-01	1.15724	4.620e-04
BRD3	bromodomain containing 3	2.609e+02	-3.378e-02	0.023994	1.604e-01	1.15838	0.000e+00
RNF185	ring finger protein 185	1.661e+02	-3.564e-02	0.025077	1.605e-01	1.15794	3.198e-03
SIGMAR1	sigma non-opioid intracellular receptor 1	9.619e+01	3.595e-02	0.024705	1.606e-01	1.15817	1.723e-03
LYRM9	LYR motif containing 9	6.768e+01	-3.505e-02	0.024165	1.608e-01	1.15908	1.678e-03
SLC8A2	solute carrier family 8 member A2	4.523e+01	-2.668e-02	0.014674	1.608e-01	1.15863	0.000e+00
ANXA2	annexin A2	1.233e+03	3.331e-02	0.023057	1.608e-01	1.15820	2.817e-04
ACSF3	acyl-CoA synthetase family member 3	2.713e+02	3.451e-02	0.024761	1.609e-01	1.15783	1.753e-03
UBXN4	UBX domain protein 4	1.144e+03	-2.157e-02	0.015542	1.610e-01	1.15784	5.389e-05
CAT	catalase	2.040e+03	3.512e-02	0.025475	1.612e-01	1.15871	0.000e+00
CAVIN2	caveolae associated protein 2	1.070e+03	-3.254e-02	0.025113	1.612e-01	1.15835	0.000e+00
TBC1D22B	TBC1 domain family member 22B	1.666e+02	-3.433e-02	0.023996	1.613e-01	1.15844	0.000e+00
CAMP	cathelicidin antimicrobial peptide	1.205e+02	-2.864e-02	0.021013	1.613e-01	1.15805	2.248e-03
GABARAP	GABA type A receptor-associated protein	9.119e+02	3.495e-02	0.025479	1.614e-01	1.15762	0.000e+00
RPP30	ribonuclease P/MRP subunit p30	1.241e+02	3.376e-02	0.023728	1.614e-01	1.15706	0.000e+00
ZMAT1	zinc finger matrin-type 1	2.261e+02	3.320e-02	0.023676	1.614e-01	1.15668	1.411e-03
VAV1	vav guanine nucleotide exchange factor 1	9.769e+02	-2.720e-02	0.019346	1.616e-01	1.15707	0.000e+00
MKS1	MKS transition zone complex subunit 1	5.368e+01	-3.274e-02	0.023193	1.617e-01	1.15751	0.000e+00
IL18R1	interleukin 18 receptor 1	3.617e+02	3.438e-02	0.025391	1.617e-01	1.15718	4.303e-04
CCN3	cellular communication network factor 3	8.426e+01	3.420e-02	0.024527	1.618e-01	1.15682	5.923e-03
DDX46	DEAD-box helicase 46	3.985e+02	-3.258e-02	0.023040	1.618e-01	1.15647	1.109e-03
PPP2R5C	protein phosphatase 2 regulatory subunit B'gamma	1.133e+03	2.950e-02	0.021061	1.618e-01	1.15606	1.169e-05
MFSD2B	major facilitator superfamily domain containing 2B	1.032e+02	-3.197e-02	0.024977	1.623e-01	1.15843	1.204e-03
LRCH4	leucine rich repeats and calponin homology domain containing 4	3.473e+02	3.213e-02	0.023442	1.623e-01	1.15827	0.000e+00
ZSWIM6	zinc finger SWIM-type containing 6	4.331e+02	-2.336e-02	0.016796	1.623e-01	1.15773	0.000e+00
RBM39	RNA binding motif protein 39	2.586e+03	-2.699e-02	0.019424	1.624e-01	1.15746	0.000e+00
SLC6A17	solute carrier family 6 member 17	5.682e+01	1.738e-02	0.016237	1.624e-01	1.15691	6.745e-23
GATA3	GATA binding protein 3	5.983e+01	3.567e-02	0.025411	1.624e-01	1.15636	6.770e-05
RHOC	ras homolog family member C	1.544e+02	3.688e-02	0.025111	1.625e-01	1.15651	0.000e+00
TMEM179B	transmembrane protein 179B	8.139e+01	3.416e-02	0.024640	1.625e-01	1.15607	0.000e+00
ELAC1	elaC ribonuclease Z 1	7.839e+01	3.507e-02	0.024889	1.626e-01	1.15613	2.065e-03
C12orf43	chromosome 12 open reading frame 43	8.902e+01	3.575e-02	0.025478	1.627e-01	1.15599	1.084e-03
NCAPG2	non-SMC condensin II complex subunit G2	1.120e+02	-3.648e-02	0.022544	1.627e-01	1.15563	0.000e+00
FREM2	FRAS1 related extracellular matrix 2	8.766e+01	1.811e-02	0.017148	1.628e-01	1.15554	0.000e+00
SFRP5	secreted frizzled related protein 5	2.107e+01	2.790e-02	0.023250	1.628e-01	1.15504	0.000e+00
LIMS2	LIM zinc finger domain containing 2	8.170e+01	3.324e-02	0.024013	1.629e-01	1.15457	1.844e-03
CXorf21	chromosome X open reading frame 21	2.186e+02	-2.841e-02	0.021158	1.629e-01	1.15407	5.768e-09
TRAPPC1	trafficking protein particle complex 1	4.170e+01	-3.714e-02	0.025033	1.630e-01	1.15432	0.000e+00
PRAM1	PML-RARA regulated adaptor molecule 1	1.229e+02	-3.740e-02	0.025479	1.630e-01	1.15406	2.391e-03
MAP4	microtubule associated protein 4	3.149e+02	-3.426e-02	0.023953	1.631e-01	1.15369	3.978e-04
VANGL2	VANGL planar cell polarity protein 2	4.586e+01	1.810e-02	0.017313	1.632e-01	1.15431	0.000e+00
MROH8	maestro heat like repeat family member 8	2.286e+01	1.655e-02	0.018786	1.633e-01	1.15381	0.000e+00
NCEH1	neutral cholesterol ester hydrolase 1	9.349e+01	-3.412e-02	0.025406	1.633e-01	1.15333	2.639e-03
ACOX1	acyl-CoA oxidase 1	1.279e+03	-3.256e-02	0.023073	1.634e-01	1.15360	0.000e+00
LIMA1	LIM domain and actin binding 1	1.160e+02	3.490e-02	0.025380	1.635e-01	1.15360	9.863e-04
EML2	EMAP like 2	1.704e+02	3.416e-02	0.025115	1.635e-01	1.15308	0.000e+00
TGM2	transglutaminase 2	1.578e+02	-3.106e-02	0.023623	1.636e-01	1.15281	0.000e+00
IMPAD1	inositol monophosphatase domain containing 1	4.361e+02	3.087e-02	0.021980	1.636e-01	1.15243	3.114e-19
ENPP4	ectonucleotide pyrophosphatase/phosphodiesterase 4	2.712e+02	3.542e-02	0.025015	1.636e-01	1.15193	7.330e-04
SIMC1	SUMO interacting motifs containing 1	5.642e+01	3.267e-02	0.024949	1.638e-01	1.15245	0.000e+00
BNIP2	BCL2 interacting protein 2	1.440e+03	-2.845e-02	0.020555	1.638e-01	1.15225	1.042e-03
SMG1	SMG1 nonsense mediated mRNA decay associated PI3K related kinase	2.279e+03	-2.822e-02	0.020048	1.639e-01	1.15221	1.330e-03
PTGES	prostaglandin E synthase	1.802e+01	2.491e-02	0.019509	1.639e-01	1.15167	0.000e+00
ACYP2	acylphosphatase 2	6.664e+01	-3.544e-02	0.025066	1.640e-01	1.15176	0.000e+00
ZNF75A	zinc finger protein 75a	1.874e+02	3.335e-02	0.023746	1.640e-01	1.15122	7.677e-07
SMARCD3	SWI/SNF related, matrix associated, actin dependent regulator of chromatin, subfamily d, member 3	1.247e+02	-3.305e-02	0.024369	1.640e-01	1.15075	2.627e-18
ZC3H12A	zinc finger CCCH-type containing 12A	1.538e+02	3.479e-02	0.024485	1.641e-01	1.15075	3.380e-03
KCTD2	potassium channel tetramerization domain containing 2	1.738e+02	3.554e-02	0.024943	1.641e-01	1.15025	0.000e+00
HEXB	hexosaminidase subunit beta	4.475e+02	-2.913e-02	0.021061	1.642e-01	1.14989	2.429e-04
ZNF318	zinc finger protein 318	2.814e+02	-3.650e-02	0.025469	1.642e-01	1.14978	0.000e+00
UTP15	UTP15 small subunit processome component	1.093e+02	-3.471e-02	0.025060	1.643e-01	1.14933	0.000e+00
CYBB	cytochrome b-245 beta chain	4.538e+03	-3.355e-02	0.023738	1.643e-01	1.14886	1.091e-03
UBE2D3	ubiquitin conjugating enzyme E2 D3	3.150e+03	2.219e-02	0.015887	1.643e-01	1.14833	0.000e+00
C15orf61	chromosome 15 open reading frame 61	3.728e+01	3.467e-02	0.025040	1.643e-01	1.14796	0.000e+00
AEBP2	AE binding protein 2	3.061e+02	3.497e-02	0.024524	1.645e-01	1.14824	0.000e+00
RALY	RALY heterogeneous nuclear ribonucleoprotein	7.260e+02	2.882e-02	0.020555	1.646e-01	1.14839	0.000e+00
TADA1	transcriptional adaptor 1	1.310e+02	-3.033e-02	0.022144	1.646e-01	1.14801	0.000e+00
CCR5	C-C motif chemokine receptor 5 (gene/pseudogene)	2.654e+02	3.712e-02	0.025453	1.646e-01	1.14756	0.000e+00
RESF1	retroelement silencing factor 1	6.131e+03	3.269e-02	0.023252	1.647e-01	1.14782	0.000e+00
PRR11	proline rich 11	3.786e+01	-3.221e-02	0.022626	1.650e-01	1.14935	0.000e+00
SCN4B	sodium voltage-gated channel beta subunit 4	4.374e+01	1.902e-02	0.018005	1.651e-01	1.14941	2.783e-08
TRIM16	tripartite motif containing 16	3.584e+01	2.789e-02	0.020212	1.652e-01	1.14899	0.000e+00
CEBPD	CCAAT enhancer binding protein delta	5.552e+02	3.465e-02	0.024861	1.653e-01	1.14944	0.000e+00
TM9SF4	transmembrane 9 superfamily member 4	1.906e+02	-3.488e-02	0.024440	1.654e-01	1.14957	0.000e+00
CYGB	cytoglobin	2.038e+01	2.286e-02	0.017094	1.655e-01	1.14979	0.000e+00
APP	amyloid beta precursor protein	4.774e+02	-3.211e-02	0.023380	1.658e-01	1.15089	4.007e-04
AGMAT	agmatinase	5.032e+01	-3.688e-02	0.025418	1.658e-01	1.15049	0.000e+00
NBEA	neurobeachin	1.456e+02	-3.247e-02	0.021849	1.659e-01	1.15019	3.836e-05
TMEM127	transmembrane protein 127	6.407e+02	-3.124e-02	0.022629	1.659e-01	1.14964	0.000e+00
FRAT1	FRAT regulator of WNT signaling pathway 1	7.402e+02	2.942e-02	0.020902	1.659e-01	1.14959	9.167e-04
NELFCD	negative elongation factor complex member C/D	2.881e+02	2.779e-02	0.020217	1.660e-01	1.14946	0.000e+00
PRR5L	proline rich 5 like	2.732e+02	3.560e-02	0.025480	1.660e-01	1.14898	1.082e-07
GNPTG	N-acetylglucosamine-1-phosphate transferase subunit gamma	2.192e+02	3.107e-02	0.022615	1.660e-01	1.14845	1.851e-03
FAM166C	family with sequence similarity 166 member C	2.620e+01	2.016e-02	0.017147	1.661e-01	1.14820	0.000e+00
PTP4A1	protein tyrosine phosphatase 4A1	4.717e+02	3.600e-02	0.025342	1.662e-01	1.14840	0.000e+00
CEP63	centrosomal protein 63	4.428e+02	-3.242e-02	0.023568	1.662e-01	1.14802	0.000e+00
FLAD1	flavin adenine dinucleotide synthetase 1	1.091e+02	-3.581e-02	0.025403	1.662e-01	1.14746	0.000e+00
RANBP6	RAN binding protein 6	3.729e+02	-2.700e-02	0.019798	1.663e-01	1.14759	7.598e-05
ZNF414	zinc finger protein 414	2.108e+01	-2.821e-02	0.018667	1.664e-01	1.14718	0.000e+00
EML6	EMAP like 6	1.380e+02	-3.448e-02	0.024473	1.664e-01	1.14706	0.000e+00
HUNK	hormonally up-regulated Neu-associated kinase	8.383e+01	1.430e-02	0.015449	1.665e-01	1.14729	7.895e-04
DOP1B	DOP1 leucine zipper like protein B	3.101e+02	-3.610e-02	0.025471	1.666e-01	1.14722	0.000e+00
TNFSF10	TNF superfamily member 10	1.683e+03	-2.566e-02	0.019110	1.668e-01	1.14810	2.645e-16
RASA1	RAS p21 protein activator 1	5.112e+02	3.438e-02	0.025079	1.668e-01	1.14757	0.000e+00
LIPE	lipase E, hormone sensitive type	7.374e+01	3.279e-02	0.024623	1.670e-01	1.14819	2.130e-04
TNFAIP6	TNF alpha induced protein 6	2.481e+02	3.732e-02	0.024573	1.671e-01	1.14795	2.600e-07
KCTD13	potassium channel tetramerization domain containing 13	5.849e+01	3.222e-02	0.024259	1.671e-01	1.14772	0.000e+00
LYPLAL1	lysophospholipase like 1	1.781e+02	3.541e-02	0.024630	1.671e-01	1.14722	1.513e-03
RTL5	retrotransposon Gag like 5	1.309e+02	-3.515e-02	0.024811	1.672e-01	1.14688	3.148e-03
ASNSD1	asparagine synthetase domain containing 1	1.883e+02	3.693e-02	0.025469	1.672e-01	1.14654	7.198e-04
ACTR3C	actin related protein 3C	7.866e+01	3.164e-02	0.024502	1.672e-01	1.14614	8.049e-09
CTH	cystathionine gamma-lyase	1.517e+01	2.618e-02	0.019897	1.673e-01	1.14588	0.000e+00
COG6	component of oligomeric golgi complex 6	2.218e+02	3.464e-02	0.024682	1.674e-01	1.14586	2.991e-03
ERCC6	ERCC excision repair 6, chromatin remodeling factor	4.864e+02	-3.430e-02	0.024566	1.674e-01	1.14560	0.000e+00
BICRAL	BRD4 interacting chromatin remodeling complex associated protein like	3.103e+02	2.898e-02	0.021328	1.675e-01	1.14532	0.000e+00
DDX55	DEAD-box helicase 55	1.264e+02	-3.492e-02	0.025339	1.676e-01	1.14571	0.000e+00
NA	NA	1.314e+02	2.305e-02	0.015654	1.676e-01	1.14521	1.138e-02
MAB21L3	mab-21 like 3	3.270e+01	2.841e-02	0.023291	1.677e-01	1.14516	0.000e+00
ZNF70	zinc finger protein 70	1.116e+02	3.301e-02	0.024793	1.678e-01	1.14501	0.000e+00
MRTFA	myocardin related transcription factor A	2.694e+02	-3.490e-02	0.024490	1.678e-01	1.14455	0.000e+00
ATP5MD	ATP synthase membrane subunit DAPIT	1.228e+02	-3.375e-02	0.025012	1.678e-01	1.14422	0.000e+00
CTSH	cathepsin H	5.690e+02	-3.141e-02	0.023959	1.678e-01	1.14364	0.000e+00
H2BC9	H2B clustered histone 9	1.279e+02	-3.511e-02	0.025477	1.679e-01	1.14339	2.950e-04
DENND5A	DENN domain containing 5A	1.354e+03	2.555e-02	0.018387	1.680e-01	1.14359	7.762e-04
LINC00672	long intergenic non-protein coding RNA 672	5.295e+01	3.308e-02	0.025253	1.680e-01	1.14326	6.189e-04
TMEM120B	transmembrane protein 120B	1.458e+02	-3.477e-02	0.024416	1.680e-01	1.14271	9.493e-04
SUOX	sulfite oxidase	3.181e+01	2.976e-02	0.024087	1.686e-01	1.14589	5.400e-03
FARSA	phenylalanyl-tRNA synthetase subunit alpha	1.091e+02	-3.367e-02	0.024809	1.687e-01	1.14609	0.000e+00
SSU72	SSU72 homolog, RNA polymerase II CTD phosphatase	5.446e+02	2.306e-02	0.016620	1.687e-01	1.14568	1.300e-03
RECK	reversion inducing cysteine rich protein with kazal motifs	7.828e+01	3.343e-02	0.024592	1.688e-01	1.14591	0.000e+00
LIPG	lipase G, endothelial type	6.191e+01	1.919e-02	0.017479	1.690e-01	1.14646	3.554e-08
BTLA	B and T lymphocyte associated	2.689e+02	3.411e-02	0.025261	1.692e-01	1.14697	1.010e-03
PRRC2B	proline rich coiled-coil 2B	6.336e+02	3.264e-02	0.025472	1.692e-01	1.14642	0.000e+00
SPG21	SPG21 abhydrolase domain containing, maspardin	5.132e+02	2.541e-02	0.018455	1.692e-01	1.14638	0.000e+00
ZNF697	zinc finger protein 697	9.872e+01	3.493e-02	0.025342	1.693e-01	1.14604	0.000e+00
CIB1	calcium and integrin binding 1	2.875e+02	3.329e-02	0.023614	1.693e-01	1.14577	0.000e+00
ZC3H18	zinc finger CCCH-type containing 18	2.215e+02	-3.359e-02	0.024976	1.694e-01	1.14545	0.000e+00
AHSP	alpha hemoglobin stabilizing protein	2.799e+02	3.190e-02	0.023064	1.695e-01	1.14553	7.104e-04
PITPNM3	PITPNM family member 3	8.636e+01	1.993e-02	0.018690	1.695e-01	1.14539	0.000e+00
PAQR8	progestin and adipoQ receptor family member 8	1.617e+02	3.111e-02	0.022841	1.695e-01	1.14483	6.647e-03
PLPP7	phospholipid phosphatase 7 (inactive)	4.877e+01	2.412e-02	0.020049	1.695e-01	1.14432	0.000e+00
FUCA1	alpha-L-fucosidase 1	2.167e+02	-3.478e-02	0.025132	1.695e-01	1.14376	0.000e+00
POMT2	protein O-mannosyltransferase 2	8.207e+01	2.545e-02	0.020442	1.696e-01	1.14369	6.133e-09
SLC9A2	solute carrier family 9 member A2	5.718e+01	1.539e-02	0.015682	1.697e-01	1.14344	0.000e+00
USP4	ubiquitin specific peptidase 4	1.026e+03	-2.209e-02	0.016075	1.698e-01	1.14369	0.000e+00
ERO1B	endoplasmic reticulum oxidoreductase 1 beta	2.844e+02	3.313e-02	0.023900	1.698e-01	1.14329	0.000e+00
ACBD4	acyl-CoA binding domain containing 4	5.651e+01	-3.602e-02	0.025099	1.700e-01	1.14405	0.000e+00
NUP50	nucleoporin 50	1.336e+03	-2.560e-02	0.018785	1.701e-01	1.14394	0.000e+00
SLC25A16	solute carrier family 25 member 16	1.904e+02	3.300e-02	0.025473	1.701e-01	1.14338	1.032e-19
RAB11FIP5	RAB11 family interacting protein 5	1.015e+02	3.394e-02	0.024643	1.705e-01	1.14541	1.004e-06
LAGE3	L antigen family member 3	3.862e+01	3.655e-02	0.025462	1.706e-01	1.14551	0.000e+00
LPAR6	lysophosphatidic acid receptor 6	3.769e+02	-3.387e-02	0.024025	1.706e-01	1.14510	1.588e-18
ATG2A	autophagy related 2A	2.619e+02	-3.520e-02	0.025474	1.707e-01	1.14486	0.000e+00
TRIL	TLR4 interactor with leucine rich repeats	3.707e+01	2.067e-02	0.018960	1.707e-01	1.14472	0.000e+00
COPS8	COP9 signalosome subunit 8	1.557e+02	-3.290e-02	0.025298	1.708e-01	1.14499	2.649e-15
MKRN1	makorin ring finger protein 1	6.702e+03	3.462e-02	0.024903	1.709e-01	1.14463	5.798e-05
ZCCHC17	zinc finger CCHC-type containing 17	1.075e+02	-2.979e-02	0.022431	1.709e-01	1.14445	0.000e+00
TNKS1BP1	tankyrase 1 binding protein 1	1.023e+02	3.168e-02	0.023134	1.711e-01	1.14467	2.001e-07
RECQL5	RecQ like helicase 5	1.385e+02	-3.582e-02	0.024869	1.711e-01	1.14454	0.000e+00
[truncated: 11,360 more rows]

## Sheet: Table 2
Table 2: Genes differentially expressed between baseline and week 8
Mean without * = mean of counts per million using DREAM; Log2FC (SE) = log2 fold change (standard error); FDR = BH adjusted p-value; PVE = Proportion of Variance in gene expression explained by visit (baseline and week 8); P-value treatment = p-value of the interaction effect between visit and treatment type.
Symbol	Name	Mean	log2FC	SE	p-value	FDR	PVE	P-value treatment
FKBP5	FKBP prolyl isomerase 5	239.289	1.340e-01	0.031530	2.904e-05	0.3896	1.152e-02	7.306e-01
CHMP1B	charged multivesicular body protein 1B	219.975	-4.498e-02	0.010619	3.086e-05	0.2070	2.129e-03	6.248e-01
KLHL8	kelch like family member 8	87.100	6.299e-02	0.015344	5.373e-05	0.2403	5.861e-03	4.201e-01
SMAP2	small ArfGAP2	419.173	6.928e-02	0.017287	7.879e-05	0.2643	3.827e-03	7.886e-01
OSGIN2	oxidative stress induced growth inhibitor family member 2	120.842	-5.233e-02	0.013413	1.199e-04	0.3218	3.292e-03	4.023e-01
ENO1	enolase 1	442.572	4.223e-02	0.010967	1.460e-04	0.3265	1.815e-03	4.373e-02
CSTF2T	cleavage stimulation factor subunit 2 tau variant	81.998	-6.285e-02	0.016387	1.543e-04	0.2957	6.126e-03	1.963e-01
DMAC1	distal membrane arm assembly complex 1	23.832	-7.544e-02	0.020404	2.556e-04	0.4286	5.038e-03	4.770e-01
BIRC3	baculoviral IAP repeat containing 3	256.238	-1.048e-01	0.028422	2.736e-04	0.4078	7.568e-03	4.922e-03
FANCF	FA complementation group F	44.938	-5.068e-02	0.013770	2.783e-04	0.3734	3.889e-03	5.744e-01
TMEM64	transmembrane protein 64	49.575	-6.611e-02	0.018074	3.006e-04	0.3666	5.099e-03	7.687e-01
FRAT2	FRAT regulator of WNT signaling pathway 2	286.383	-4.527e-02	0.012632	4.005e-04	0.4478	2.483e-03	4.227e-01
FAM8A1	family with sequence similarity 8 member A1	291.971	-4.175e-02	0.011705	4.268e-04	0.4404	2.067e-03	4.185e-01
NOG	noggin	9.339	-1.176e-01	0.032972	4.311e-04	0.4132	9.456e-03	6.458e-01
IDH1	isocitrate dehydrogenase (NADP(+)) 1	53.423	5.276e-02	0.015108	5.563e-04	0.4975	5.339e-03	4.242e-01
CDKN1B	cyclin dependent kinase inhibitor 1B	275.659	-3.655e-02	0.010499	5.784e-04	0.4850	1.727e-03	9.783e-01
IRAK3	interleukin 1 receptor associated kinase 3	246.335	5.811e-02	0.016691	5.796e-04	0.4574	3.635e-03	5.915e-01
MAP11	microtubule associated protein 11	39.494	-6.792e-02	0.019543	5.864e-04	0.4371	6.915e-03	6.523e-01
ADAM17	ADAM metallopeptidase domain 17	92.001	4.662e-02	0.013457	6.110e-04	0.4314	3.065e-03	7.360e-01
ZC4H2	zinc finger C4H2-type containing	6.269	-1.369e-01	0.040346	7.702e-04	0.5167	1.195e-02	8.491e-01
ABHD3	abhydrolase domain containing 3	117.353	-5.070e-02	0.015085	8.822e-04	0.5636	2.994e-03	1.625e-01
CBWD2	COBW domain containing 2	19.955	-7.979e-02	0.023848	9.159e-04	0.5585	7.081e-03	3.717e-01
ANXA2R	annexin A2 receptor	21.409	-8.085e-02	0.024259	9.589e-04	0.5593	6.805e-03	3.739e-01
YWHAB	tyrosine 3-monooxygenase/tryptophan 5-monooxygenase activation protein beta	262.951	1.627e-01	0.049105	1.041e-03	0.5821	1.149e-02	5.781e-02
RASAL3	RAS protein activator like 3	51.857	-6.552e-02	0.019928	1.129e-03	0.6061	6.519e-03	5.698e-01
TRUB1	TruB pseudouridine synthase family member 1	34.119	-5.229e-02	0.015916	1.132e-03	0.5842	2.742e-03	3.209e-01
ZNF146	zinc finger protein 146	79.189	-1.744e-01	0.053240	1.182e-03	0.5873	9.253e-03	5.786e-01
TRPA1	transient receptor potential cation channel subfamily A member 1	2.058	2.888e-01	0.088532	1.229e-03	0.5887	9.739e-03	5.065e-01
DCK	deoxycytidine kinase	115.744	-4.048e-02	0.012482	1.329e-03	0.6150	1.691e-03	1.777e-01
TRMU	tRNA 5-methylaminomethyl-2-thiouridylate methyltransferase	37.573	-8.648e-02	0.026879	1.369e-03	0.6124	1.098e-02	9.483e-01
DHX34	DExH-box helicase 34	73.322	-5.143e-02	0.015966	1.420e-03	0.6144	4.255e-03	2.635e-01
PSMD1	proteasome 26S subunit, non-ATPase 1	91.978	3.441e-02	0.010684	1.427e-03	0.5981	1.980e-03	5.804e-01
MKS1	MKS transition zone complex subunit 1	9.656	-1.126e-01	0.035071	1.457e-03	0.5922	1.105e-02	6.394e-01
CIITA	class II major histocompatibility complex transactivator	99.108	-1.096e-01	0.034118	1.468e-03	0.5791	1.063e-02	4.483e-01
EVL	Enah/Vasp-like	252.530	-4.041e-02	0.012623	1.537e-03	0.5892	3.391e-03	5.475e-01
CCT5	chaperonin containing TCP1 subunit 5	162.581	3.647e-02	0.011410	1.551e-03	0.5782	1.553e-03	7.066e-01
EIF1AX	eukaryotic translation initiation factor 1A X-linked	70.031	-4.962e-02	0.015557	1.584e-03	0.5743	2.735e-03	8.270e-01
MBNL1	muscleblind like splicing regulator 1	1070.532	-3.154e-02	0.009900	1.608e-03	0.5677	9.926e-04	4.632e-01
OSBPL2	oxysterol binding protein like 2	141.376	-5.163e-02	0.016236	1.634e-03	0.5623	4.993e-03	7.861e-03
GBP5	guanylate binding protein 5	589.165	-8.659e-02	0.027247	1.649e-03	0.5530	4.324e-03	3.356e-01
IL1R2	interleukin 1 receptor type 2	89.759	6.356e-02	0.020035	1.675e-03	0.5480	2.946e-03	9.525e-01
PCGF5	polycomb group ring finger 5	332.001	-3.388e-02	0.010693	1.703e-03	0.5438	1.245e-03	9.301e-01
GNA15	G protein subunit alpha 15	25.538	6.528e-02	0.020653	1.730e-03	0.5398	8.219e-03	1.126e-01
EIF4EBP1	eukaryotic translation initiation factor 4E binding protein 1	9.181	8.300e-02	0.026337	1.768e-03	0.5391	1.007e-02	2.187e-01
IL13RA1	interleukin 13 receptor subunit alpha 1	241.560	5.393e-02	0.017086	1.775e-03	0.5293	3.194e-03	7.956e-01
RNF19B	ring finger protein 19B	88.709	-4.637e-02	0.014783	1.886e-03	0.5501	2.269e-03	6.804e-01
ERI2	ERI1 exoribonuclease family member 2	9.849	1.805e-01	0.057700	1.914e-03	0.5463	1.162e-02	2.593e-01
PLCG1	phospholipase C gamma 1	150.679	-4.049e-02	0.012924	1.921e-03	0.5368	4.923e-03	7.843e-01
CYB5RL	cytochrome b5 reductase like	13.196	-1.141e-01	0.036824	2.094e-03	0.5734	3.277e-03	6.638e-01
TRIM66	tripartite motif containing 66	32.440	-7.799e-02	0.025249	2.204e-03	0.5915	3.032e-03	2.373e-01
SATB1	SATB homeobox 1	197.967	-4.487e-02	0.014518	2.214e-03	0.5823	3.277e-03	9.455e-01
PLEKHM2	pleckstrin homology and RUN domain containing M2	60.576	3.943e-02	0.012831	2.314e-03	0.5971	3.164e-03	5.827e-01
OTUD1	OTU deubiquitinase 1	54.833	-4.345e-02	0.014140	2.324e-03	0.5883	2.284e-03	6.986e-01
CAAP1	caspase activity and apoptosis inhibitor 1	25.406	-9.961e-02	0.032479	2.334e-03	0.5799	6.312e-03	7.443e-01
IRAK4	interleukin 1 receptor associated kinase 4	66.570	-9.039e-02	0.029519	2.402e-03	0.5858	8.374e-03	1.517e-01
GAS7	growth arrest specific 7	122.092	4.623e-02	0.015170	2.530e-03	0.6061	4.965e-03	1.374e-01
TMEM63A	transmembrane protein 63A	122.827	-4.478e-02	0.014728	2.590e-03	0.6096	4.714e-03	4.942e-01
ZNF154	zinc finger protein 154	31.879	-6.748e-02	0.022207	2.596e-03	0.6004	5.058e-03	3.495e-01
ZNF708	zinc finger protein 708	78.061	-8.363e-02	0.027539	2.605e-03	0.5924	4.383e-03	8.378e-01
HSD17B7	hydroxysteroid 17-beta dehydrogenase 7	11.598	-8.361e-02	0.027622	2.673e-03	0.5977	1.061e-02	5.454e-01
HIVEP1	HIVEP zinc finger 1	36.338	1.039e-01	0.034358	2.705e-03	0.5950	9.871e-03	7.109e-01
STX11	syntaxin 11	87.501	-5.601e-02	0.018584	2.810e-03	0.6080	2.103e-03	4.602e-01
STX8	syntaxin 8	29.257	5.863e-02	0.019467	2.823e-03	0.6012	9.669e-03	8.619e-01
LIPA	lipase A, lysosomal acid type	157.790	4.599e-02	0.015284	2.866e-03	0.6008	2.341e-03	2.361e-01
ABCD2	ATP binding cassette subfamily D member 2	78.115	-4.314e-02	0.014349	2.880e-03	0.5945	2.093e-03	4.263e-01
EID2	EP300 interacting inhibitor of differentiation 2	17.014	-6.275e-02	0.020980	2.905e-03	0.5906	4.604e-03	8.647e-01
FFAR2	free fatty acid receptor 2	262.320	-5.431e-02	0.018088	2.929e-03	0.5864	2.955e-03	8.500e-01
MTX3	metaxin 3	41.916	1.556e-01	0.051920	2.939e-03	0.5798	1.054e-02	5.651e-01
NUP93	nucleoporin 93	48.642	4.815e-02	0.016066	2.968e-03	0.5771	7.775e-03	9.529e-01
ATP6V1H	ATPase H+ transporting V1 subunit H	49.715	4.199e-02	0.014076	3.082e-03	0.5907	3.163e-03	8.596e-01
CD83	CD83 molecule	15.273	-6.948e-02	0.023290	3.087e-03	0.5833	7.718e-03	4.572e-01
EIF4EBP2	eukaryotic translation initiation factor 4E binding protein 2	157.805	3.906e-02	0.013136	3.205e-03	0.5972	1.900e-03	7.688e-01
FNIP2	folliculin interacting protein 2	46.215	5.673e-02	0.019087	3.208e-03	0.5896	9.099e-03	7.536e-01
RHBDD3	rhomboid domain containing 3	6.891	-1.126e-01	0.038066	3.292e-03	0.5968	6.824e-03	6.059e-01
PSMD4	proteasome 26S subunit, non-ATPase 4	95.541	3.821e-02	0.012933	3.387e-03	0.6059	1.750e-03	7.780e-01
VNN2	vanin 2	777.309	-6.801e-02	0.023012	3.391e-03	0.5986	2.737e-03	3.280e-01
GARS1	glycyl-tRNA synthetase 1	63.890	4.031e-02	0.013670	3.436e-03	0.5986	2.655e-03	4.318e-01
SNRNP70	small nuclear ribonucleoprotein U1 subunit 70	127.957	-6.927e-02	0.023520	3.497e-03	0.6014	5.828e-03	3.172e-01
NDUFA8	NADH:ubiquinone oxidoreductase subunit A8	12.872	6.377e-02	0.021701	3.527e-03	0.5990	8.055e-03	5.372e-01
STK32A	serine/threonine kinase 32A	2.235	-2.869e-01	0.097978	3.550e-03	0.5953	5.593e-03	1.765e-01
AHNAK	AHNAK nucleoprotein	2783.763	-3.091e-01	0.105154	3.557e-03	0.5892	1.093e-02	1.949e-01
ZNF622	zinc finger protein 622	33.825	4.173e-02	0.014238	3.632e-03	0.5942	2.852e-03	3.907e-01
RNF213	ring finger protein 213	1271.994	-4.006e-02	0.013669	3.657e-03	0.5912	1.290e-03	8.802e-01
EPSTI1	epithelial stromal interaction 1	68.211	-8.751e-02	0.029880	3.664e-03	0.5851	3.541e-03	2.502e-01
JMJD4	jumonji domain containing 4	23.668	-6.711e-02	0.022922	3.665e-03	0.5784	7.654e-03	6.426e-01
IFIT5	interferon induced protein with tetratricopeptide repeats 5	104.522	-5.921e-02	0.020223	3.688e-03	0.5754	2.505e-03	3.110e-01
SAP30	Sin3A associated protein 30	11.551	8.966e-02	0.030690	3.739e-03	0.5765	6.470e-03	7.536e-01
SDF2	stromal cell derived factor 2	45.694	8.441e-02	0.028910	3.760e-03	0.5732	7.870e-03	4.552e-01
ADCK2	aarF domain containing kinase 2	21.786	-5.516e-02	0.018887	3.765e-03	0.5676	7.415e-03	7.648e-01
PLEKHG3	pleckstrin homology and RhoGEF domain containing G3	237.119	-7.033e-02	0.024097	3.800e-03	0.5664	4.796e-03	2.627e-01
CCNG2	cyclin G2	132.913	-7.032e-02	0.024112	3.822e-03	0.5635	4.819e-03	5.792e-01
TWF2	twinfilin actin binding protein 2	101.929	3.454e-02	0.011881	3.919e-03	0.5714	1.084e-03	3.094e-01
LMBR1	limb development membrane protein 1	80.083	-8.532e-02	0.029454	3.919e-03	0.5654	9.719e-03	8.286e-01
ZNF274	zinc finger protein 274	82.494	-4.291e-02	0.014815	4.069e-03	0.5807	7.191e-03	6.103e-01
XKR8	XK related 8	45.828	-4.696e-02	0.016223	4.089e-03	0.5775	3.156e-03	1.681e-01
TNFRSF10C	TNF receptor superfamily member 10c	368.299	-5.674e-02	0.019604	4.112e-03	0.5746	2.516e-03	8.209e-01
KLHL34	kelch like family member 34	3.918	-1.526e-01	0.052992	4.150e-03	0.5740	8.247e-03	9.332e-01
UBTF	upstream binding transcription factor	109.971	-3.787e-02	0.013104	4.159e-03	0.5694	4.953e-03	7.257e-01
NFIX	nuclear factor I X	22.636	-1.231e-01	0.042732	4.242e-03	0.5748	5.104e-03	1.450e-01
TRIB2	tribbles pseudokinase 2	106.788	-3.632e-02	0.012620	4.317e-03	0.5792	2.536e-03	7.862e-02
SH3BP5	SH3 domain binding protein 5	25.621	5.380e-02	0.018732	4.360e-03	0.5791	4.874e-03	8.611e-01
DDX49	DEAD-box helicase 49	23.667	5.298e-02	0.018495	4.464e-03	0.5871	7.450e-03	8.631e-01
FKBP1A	FKBP prolyl isomerase 1A	78.834	7.550e-02	0.026375	4.497e-03	0.5858	4.300e-03	1.999e-01
PGGT1B	protein geranylgeranyltransferase type I subunit beta	166.630	-2.743e-02	0.009595	4.568e-03	0.5893	1.026e-03	5.809e-01
PGM2	phosphoglucomutase 2	114.771	3.424e-02	0.011977	4.572e-03	0.5842	1.150e-03	4.315e-01
ZNF253	zinc finger protein 253	22.177	-1.307e-01	0.045819	4.597e-03	0.5818	8.981e-03	1.084e-01
NLRP1	NLR family pyrin domain containing 1	245.682	-4.268e-02	0.014961	4.652e-03	0.5833	2.571e-03	6.714e-02
SENP3	SUMO specific peptidase 3	28.732	4.990e-02	0.017546	4.769e-03	0.5924	6.150e-03	9.397e-01
ATXN7L3B	ataxin 7 like 3B	177.781	-2.611e-02	0.009185	4.806e-03	0.5915	7.233e-04	5.759e-01
PUS7	pseudouridine synthase 7	11.751	8.184e-02	0.028852	4.866e-03	0.5935	8.876e-03	5.499e-01
PCCA	propionyl-CoA carboxylase subunit alpha	17.244	8.157e-02	0.028861	4.883e-03	0.5902	6.948e-03	3.655e-01
RAB24	RAB24, member RAS oncogene family	51.709	-5.310e-02	0.018732	4.894e-03	0.5862	2.713e-03	5.546e-01
SECISBP2L	SECIS binding protein 2 like	115.464	-3.147e-02	0.011120	4.988e-03	0.5922	1.962e-03	5.455e-01
SYK	spleen associated tyrosine kinase	377.745	2.680e-02	0.009471	4.993e-03	0.5876	9.091e-04	2.703e-01
PGAM1	phosphoglycerate mutase 1	20.562	8.107e-02	0.028772	5.139e-03	0.5995	6.159e-03	2.508e-01
MFGE8	milk fat globule-EGF factor 8 protein	12.601	-8.568e-02	0.030432	5.142e-03	0.5948	2.679e-03	9.602e-01
CTSH	cathepsin H	113.532	4.482e-02	0.015918	5.215e-03	0.5980	3.160e-03	4.134e-01
ZNF26	zinc finger protein 26	58.753	-1.994e-01	0.071105	5.222e-03	0.5937	1.062e-02	3.958e-01
NAT9	N-acetyltransferase 9 (putative)	25.909	-6.920e-02	0.024602	5.236e-03	0.5903	8.177e-03	4.703e-01
FAM160B1	family with sequence similarity 160 member B1	146.808	-2.868e-02	0.010193	5.241e-03	0.5859	9.459e-04	4.381e-01
FBXW8	F-box and WD repeat domain containing 8	9.991	-1.162e-01	0.041521	5.436e-03	0.6028	9.637e-03	5.194e-01
MYO1D	myosin ID	23.097	6.230e-02	0.022265	5.478e-03	0.6024	3.598e-03	4.834e-01
BIRC5	baculoviral IAP repeat containing 5	3.394	1.862e-01	0.066744	5.495e-03	0.5994	7.051e-03	3.951e-01
PTPRE	protein tyrosine phosphatase receptor type E	327.834	-3.068e-02	0.010975	5.553e-03	0.6008	1.575e-03	6.200e-01
SC5D	sterol-C5-desaturase	16.933	8.546e-02	0.030632	5.569e-03	0.5978	6.200e-03	4.733e-02
GORAB	golgin, RAB6 interacting	13.401	9.213e-02	0.033029	5.570e-03	0.5930	8.024e-03	9.384e-01
TRPT1	tRNA phosphotransferase 1	7.128	-9.877e-02	0.035478	5.676e-03	0.5996	8.671e-03	9.376e-01
PITPNC1	phosphatidylinositol transfer protein cytoplasmic 1	80.991	-3.903e-02	0.014022	5.741e-03	0.6017	4.541e-03	5.408e-01
SEC61A2	SEC61 translocon alpha 2 subunit	19.385	-6.391e-02	0.023011	5.815e-03	0.6048	6.573e-03	4.172e-01
DCTN2	dynactin subunit 2	55.672	3.468e-02	0.012483	5.821e-03	0.6007	2.499e-09	1.170e-01
MSH6	mutS homolog 6	105.497	-5.187e-02	0.018680	5.843e-03	0.5983	5.127e-03	1.933e-01
SCFD1	sec1 family domain containing 1	84.695	3.065e-02	0.011042	5.867e-03	0.5963	1.238e-03	7.642e-01
SNX18	sorting nexin 18	266.328	-3.550e-02	0.012791	5.888e-03	0.5939	1.298e-03	4.104e-01
ZNF140	zinc finger protein 140	25.811	-1.300e-01	0.046970	5.976e-03	0.5984	1.044e-02	8.957e-02
SH3TC1	SH3 domain and tetratricopeptide repeats 1	48.010	6.427e-02	0.023210	5.978e-03	0.5941	1.025e-02	1.367e-01
FOXB1	forkhead box B1	2.853	-2.306e-01	0.083720	6.065e-03	0.5983	5.216e-03	9.793e-01
NFXL1	nuclear transcription factor, X-box binding like 1	35.673	6.752e-02	0.024422	6.085e-03	0.5959	2.261e-03	2.984e-01
WLS	Wnt ligand secretion mediator	97.437	-5.785e-02	0.020933	6.118e-03	0.5948	2.203e-03	3.785e-01
CCDC102B	coiled-coil domain containing 102B	6.704	1.023e-01	0.037118	6.133e-03	0.5920	6.214e-03	3.133e-01
PPP5C	protein phosphatase 5 catalytic subunit	30.221	4.815e-02	0.017448	6.163e-03	0.5906	3.743e-03	8.458e-01
TXNIP	thioredoxin interacting protein	4333.028	3.764e-02	0.013642	6.196e-03	0.5895	1.193e-03	7.273e-01
CDC26	cell division cycle 26	7.276	1.211e-01	0.044143	6.301e-03	0.5953	5.193e-03	6.704e-01
IL16	interleukin 16	338.868	-4.792e-02	0.017430	6.371e-03	0.5977	3.616e-03	4.160e-01
VCPIP1	valosin containing protein interacting protein 1	383.319	-2.568e-02	0.009364	6.490e-03	0.6047	7.843e-04	4.567e-01
GID4	GID complex subunit 4 homolog	31.225	4.942e-02	0.018077	6.626e-03	0.6130	4.429e-03	2.279e-01
ST6GALNAC4	ST6 N-acetylgalactosaminide alpha-2,6-sialyltransferase 4	46.250	6.790e-02	0.024832	6.629e-03	0.6092	2.490e-03	1.713e-01
STAT2	signal transducer and activator of transcription 2	172.060	-4.119e-02	0.015068	6.655e-03	0.6074	1.433e-03	6.225e-01
GP2	glycoprotein 2	2.514	-2.629e-01	0.096570	6.688e-03	0.6062	3.131e-03	8.047e-02
ANKRD50	ankyrin repeat domain 50	46.175	4.992e-02	0.018283	6.734e-03	0.6064	5.509e-03	7.450e-02
WASF2	WASP family member 2	206.080	3.767e-02	0.013815	6.787e-03	0.6070	1.451e-03	8.930e-01
TFR2	transferrin receptor 2	6.494	1.237e-01	0.045510	6.848e-03	0.6085	3.764e-03	9.062e-01
TNK2	tyrosine kinase non receptor 2	74.394	-5.155e-02	0.018934	6.882e-03	0.6074	7.179e-03	1.988e-01
NF1	neurofibromin 1	112.837	4.243e-02	0.015594	6.917e-03	0.6065	4.183e-03	7.479e-01
ALKBH6	alkB homolog 6	11.072	-1.119e-01	0.041185	6.930e-03	0.6037	6.540e-03	4.070e-02
PEX2	peroxisomal biogenesis factor 2	50.515	-7.606e-02	0.027986	6.938e-03	0.6005	5.647e-03	5.731e-01
NTHL1	nth like DNA glycosylase 1	5.729	-1.009e-01	0.037180	6.966e-03	0.5990	5.460e-03	9.300e-01
PSPH	phosphoserine phosphatase	4.454	-1.374e-01	0.050813	7.055e-03	0.6029	5.777e-03	2.400e-01
MED30	mediator complex subunit 30	19.793	-4.900e-02	0.018098	7.122e-03	0.6047	2.143e-03	6.914e-01
ZNF281	zinc finger protein 281	147.882	-3.743e-02	0.013827	7.210e-03	0.6084	1.320e-03	4.330e-01
PRCP	prolylcarboxypeptidase	125.691	4.717e-02	0.017447	7.266e-03	0.6093	1.799e-11	7.999e-02
TGFBR3	transforming growth factor beta receptor 3	74.750	-5.341e-02	0.019751	7.290e-03	0.6075	4.156e-03	6.941e-01
GHITM	growth hormone inducible transmembrane protein	214.889	-2.435e-02	0.009007	7.292e-03	0.6039	5.361e-04	9.676e-01
ENTPD6	ectonucleoside triphosphate diphosphohydrolase 6	38.982	-4.994e-02	0.018541	7.498e-03	0.6171	6.074e-03	4.835e-01
P2RY11	purinergic receptor P2Y11	6.154	-1.327e-01	0.049360	7.503e-03	0.6138	8.270e-03	2.248e-01
HERC5	HECT and RLD domain containing E3 ubiquitin protein ligase 5	66.911	-8.608e-02	0.032010	7.569e-03	0.6154	2.975e-03	1.739e-01
USP21	ubiquitin specific peptidase 21	13.777	-7.385e-02	0.027507	7.619e-03	0.6158	6.208e-03	9.029e-01
H2BC13	H2B clustered histone 13	7.988	1.142e-01	0.042553	7.635e-03	0.6134	6.106e-03	5.486e-01
TNFAIP2	TNF alpha induced protein 2	273.026	-7.541e-02	0.028099	7.714e-03	0.6160	3.709e-03	7.957e-01
CMPK2	cytidine/uridine monophosphate kinase 2	38.446	-9.558e-02	0.035664	7.757e-03	0.6158	2.782e-03	5.429e-01
FAM107B	family with sequence similarity 107 member B	301.343	-2.938e-02	0.010978	7.891e-03	0.6228	1.374e-03	3.519e-01
PABPN1	poly(A) binding protein nuclear 1	70.567	-6.055e-02	0.022680	8.020e-03	0.6292	4.768e-03	4.320e-01
NSUN7	NOP2/Sun RNA methyltransferase family member 7	13.375	7.745e-02	0.029033	8.039e-03	0.6270	3.995e-03	9.092e-01
ATP2B3	ATPase plasma membrane Ca2+ transporting 3	3.205	-2.324e-01	0.087408	8.074e-03	0.6261	6.966e-03	5.865e-01
ZNF385D	zinc finger protein 385D	3.661	1.828e-01	0.068686	8.082e-03	0.6231	5.086e-03	2.629e-01
HEXIM2	HEXIM P-TEFb complex subunit 2	9.947	1.033e-01	0.038782	8.116e-03	0.6222	6.815e-03	8.203e-01
COPS5	COP9 signalosome subunit 5	76.902	-5.291e-02	0.019897	8.255e-03	0.6292	3.597e-03	8.828e-01
UBASH3A	ubiquitin associated and SH3 domain containing A	44.483	-4.977e-02	0.018715	8.268e-03	0.6267	5.549e-03	3.712e-01
RECQL5	RecQ like helicase 5	26.574	-6.344e-02	0.023867	8.299e-03	0.6255	4.775e-03	7.281e-02
ILF3	interleukin enhancer binding factor 3	181.676	-4.456e-02	0.016770	8.340e-03	0.6251	1.810e-03	3.815e-01
MYBL1	MYB proto-oncogene like 1	99.252	-7.691e-02	0.028979	8.413e-03	0.6271	2.756e-03	4.040e-01
MCF2L2	MCF.2 cell line derived transforming sequence-like 2	13.692	1.144e-01	0.043168	8.455e-03	0.6267	3.959e-03	2.209e-01
SAMD9	sterile alpha motif domain containing 9	442.868	-5.810e-02	0.021915	8.490e-03	0.6258	1.387e-03	7.034e-01
SZT2	SZT2 subunit of KICSTOR complex	108.340	-3.640e-02	0.013744	8.549e-03	0.6267	1.654e-03	7.461e-01
NIT1	nitrilase 1	25.176	-5.541e-02	0.020937	8.557e-03	0.6239	6.558e-03	4.388e-01
PIK3CD	phosphatidylinositol-4,5-bisphosphate 3-kinase catalytic subunit delta	439.532	-2.881e-02	0.010910	8.731e-03	0.6332	8.633e-04	7.695e-01
SNX5	sorting nexin 5	102.124	3.818e-02	0.014480	8.827e-03	0.6366	2.496e-03	1.414e-01
VCAN	versican	1013.124	6.396e-02	0.024285	8.935e-03	0.6410	2.471e-03	3.778e-01
PEX26	peroxisomal biogenesis factor 26	52.554	-1.089e-01	0.041399	8.966e-03	0.6398	7.722e-03	5.045e-01
TMEM199	transmembrane protein 199	21.227	-8.654e-02	0.032919	8.984e-03	0.6378	8.186e-03	9.733e-01
CEP83	centrosomal protein 83	31.359	5.386e-02	0.020490	9.012e-03	0.6363	3.576e-03	1.260e-01
UFL1	UFM1 specific ligase 1	72.340	-3.479e-02	0.013236	9.031e-03	0.6343	1.002e-03	9.787e-01
WDR37	WD repeat domain 37	75.332	-5.585e-02	0.021316	9.032e-03	0.6311	5.221e-03	5.223e-02
NEFM	neurofilament medium	2.420	-2.470e-01	0.094310	9.076e-03	0.6309	5.073e-03	5.032e-03
SENP7	SUMO specific peptidase 7	172.761	-2.582e-02	0.009829	9.090e-03	0.6286	7.128e-04	9.731e-01
HP1BP3	heterochromatin protein 1 binding protein 3	285.767	-2.257e-02	0.008620	9.322e-03	0.6414	7.024e-04	2.514e-01
EPB41L4A	erythrocyte membrane protein band 4.1 like 4A	7.200	1.403e-01	0.053661	9.344e-03	0.6396	5.414e-03	5.066e-01
EDDM13	epididymal protein 13	1.914	-2.092e-01	0.080647	9.740e-03	0.6633	5.426e-03	5.071e-02
SIRPA	signal regulatory protein alpha	124.037	4.057e-02	0.015595	9.772e-03	0.6622	1.219e-03	8.123e-01
PTPN4	protein tyrosine phosphatase non-receptor type 4	304.277	-5.011e-02	0.019269	9.805e-03	0.6610	1.358e-03	8.101e-01
ADPRH	ADP-ribosylarginine hydrolase	20.043	1.348e-01	0.052031	9.810e-03	0.6580	7.308e-03	8.144e-01
WDR54	WD repeat domain 54	6.972	-9.173e-02	0.035385	9.920e-03	0.6621	4.852e-03	3.507e-01
CNTROB	centrobin, centriole duplication and spindle assembly protein	19.636	-5.939e-02	0.022923	1.004e-02	0.6669	4.010e-03	1.692e-01
PPP4R2	protein phosphatase 4 regulatory subunit 2	196.522	-3.064e-02	0.011829	1.009e-02	0.6670	7.037e-04	2.244e-02
C6orf62	chromosome 6 open reading frame 62	350.237	-2.881e-02	0.011135	1.019e-02	0.6700	8.312e-04	9.828e-01
RNF149	ring finger protein 149	706.883	-3.503e-02	0.013563	1.031e-02	0.6746	1.433e-03	7.519e-01
ZNF32	zinc finger protein 32	14.466	-6.628e-02	0.025703	1.034e-02	0.6733	3.039e-03	3.270e-01
GPM6B	glycoprotein M6B	17.476	4.872e-02	0.018917	1.047e-02	0.6784	7.014e-03	7.132e-01
DENND5B	DENN domain containing 5B	17.617	8.660e-02	0.033635	1.051e-02	0.6778	3.767e-03	2.373e-01
EFCAB8	EF-hand calcium binding domain 8	2.663	-2.245e-01	0.087489	1.054e-02	0.6765	4.002e-03	6.829e-01
CBFA2T2	CBFA2/RUNX1 partner transcriptional co-repressor 2	42.199	-7.139e-02	0.027750	1.055e-02	0.6742	5.542e-03	1.468e-01
PER1	period circadian regulator 1	12.837	7.855e-02	0.030567	1.066e-02	0.6779	2.905e-03	6.405e-01
RAB1A	RAB1A, member RAS oncogene family	85.499	5.572e-02	0.021739	1.084e-02	0.6858	1.707e-06	3.488e-01
GBP4	guanylate binding protein 4	104.012	-5.478e-02	0.021366	1.087e-02	0.6843	2.246e-03	3.051e-01
PSMC3	proteasome 26S subunit, ATPase 3	36.277	4.042e-02	0.015790	1.093e-02	0.6850	3.703e-03	5.199e-01
BCKDHB	branched chain keto acid dehydrogenase E1 subunit beta	18.542	-5.000e-02	0.019580	1.112e-02	0.6941	4.432e-03	8.386e-01
MYO5A	myosin VA	165.912	3.982e-02	0.015619	1.131e-02	0.7024	1.895e-03	7.229e-01
NUDCD3	NudC domain containing 3	81.138	4.301e-02	0.016869	1.131e-02	0.6995	7.064e-03	4.553e-01
MAPRE1	microtubule associated protein RP/EB family member 1	132.173	2.854e-02	0.011199	1.135e-02	0.6985	9.006e-04	8.653e-01
ANXA2	annexin A2	246.531	3.757e-02	0.014747	1.141e-02	0.6987	2.278e-03	7.707e-01
LRMDA	leucine rich melanocyte differentiation associated	10.087	7.462e-02	0.029333	1.143e-02	0.6968	2.003e-03	5.263e-01
TARS1	threonyl-tRNA synthetase 1	89.415	3.268e-02	0.012852	1.153e-02	0.6999	1.445e-07	6.281e-01
INSYN2A	inhibitory synaptic factor 2A	2.881	-2.007e-01	0.079172	1.157e-02	0.6989	3.628e-03	1.007e-01
VMAC	vimentin type intermediate filament associated coiled-coil protein	17.928	-5.302e-02	0.020881	1.159e-02	0.6975	8.949e-03	6.034e-01
TBCC	tubulin folding cofactor C	65.340	-3.737e-02	0.014720	1.164e-02	0.6969	1.827e-03	3.392e-01
GTF3C5	general transcription factor IIIC subunit 5	42.785	-4.518e-02	0.017811	1.169e-02	0.6973	5.956e-03	2.270e-01
SEC31B	SEC31 homolog B, COPII coat complex component	27.860	-5.964e-02	0.023527	1.177e-02	0.6986	2.942e-03	1.871e-01
SMPD4	sphingomyelin phosphodiesterase 4	26.319	-5.413e-02	0.021379	1.185e-02	0.7003	4.808e-03	9.483e-01
LRRC23	leucine rich repeat containing 23	6.030	-9.443e-02	0.037335	1.186e-02	0.6981	4.413e-03	2.611e-02
TRMT6	tRNA methyltransferase 6	22.102	5.080e-02	0.020099	1.197e-02	0.7014	4.113e-03	9.961e-01
C1orf159	chromosome 1 open reading frame 159	10.648	-8.759e-02	0.034723	1.206e-02	0.7033	4.676e-07	9.518e-01
HDHD5	haloacid dehalogenase like hydrolase domain containing 5	29.483	5.860e-02	0.023212	1.210e-02	0.7029	6.459e-03	1.456e-01
NIBAN2	niban apoptosis regulator 2	37.827	5.304e-02	0.021004	1.211e-02	0.7006	4.113e-03	5.772e-01
ADAMTSL4	ADAMTS like 4	51.474	-6.253e-02	0.024782	1.214e-02	0.6990	3.011e-03	6.975e-01
CRTAP	cartilage associated protein	89.989	3.519e-02	0.013943	1.215e-02	0.6968	5.240e-03	5.606e-01
SOAT1	sterol O-acyltransferase 1	145.949	-2.800e-02	0.011091	1.216e-02	0.6940	1.136e-03	7.387e-01
TMEM177	transmembrane protein 177	8.141	-7.825e-02	0.031085	1.229e-02	0.6987	5.219e-03	8.826e-02
PDE6B	phosphodiesterase 6B	9.091	-7.979e-02	0.031793	1.237e-02	0.7003	3.500e-03	4.130e-01
C9orf72	C9orf72-SMCR8 complex subunit	311.125	-3.624e-02	0.014398	1.241e-02	0.6997	1.318e-03	9.161e-01
ADGRG3	adhesion G protein-coupled receptor G3	53.360	-6.167e-02	0.024539	1.251e-02	0.7022	3.027e-03	6.670e-01
TGFA	transforming growth factor alpha	55.410	-5.165e-02	0.020603	1.272e-02	0.7112	3.155e-03	4.989e-01
PTER	phosphotriesterase related	27.278	-1.122e-01	0.044858	1.283e-02	0.7141	8.084e-03	8.420e-01
SLC12A6	solute carrier family 12 member 6	325.542	2.743e-02	0.010959	1.289e-02	0.7146	1.213e-03	1.757e-01
ITFG2	integrin alpha FG-GAP repeat containing 2	22.996	-5.381e-02	0.021512	1.290e-02	0.7122	4.060e-03	3.364e-01
KDM8	lysine demethylase 8	11.250	-7.603e-02	0.030498	1.296e-02	0.7128	5.064e-03	2.152e-01
HMGA1	high mobility group AT-hook 1	20.931	8.201e-02	0.032835	1.304e-02	0.7138	7.281e-03	9.294e-01
ZSCAN25	zinc finger and SCAN domain containing 25	48.388	-5.115e-02	0.020484	1.309e-02	0.7138	5.979e-03	9.698e-01
EXOSC6	exosome component 6	46.107	-3.672e-02	0.014721	1.318e-02	0.7157	3.357e-03	9.927e-01
ANKHD1-EIF4EBP3	ANKHD1-EIF4EBP3 readthrough	14.211	2.337e-01	0.093870	1.320e-02	0.7139	5.394e-03	1.187e-02
PCMTD2	protein-L-isoaspartate (D-aspartate) O-methyltransferase domain containing 2	48.364	-4.046e-02	0.016238	1.324e-02	0.7133	9.777e-04	6.982e-01
IKBKB	inhibitor of nuclear factor kappa B kinase subunit beta	83.682	-4.599e-02	0.018453	1.325e-02	0.7111	5.563e-03	9.337e-01
ADAM8	ADAM metallopeptidase domain 8	309.447	-3.386e-02	0.013584	1.327e-02	0.7093	8.608e-04	4.174e-01
OSTM1	osteoclastogenesis associated transmembrane protein 1	130.342	-3.911e-02	0.015712	1.334e-02	0.7104	1.951e-03	1.782e-01
ATAD3A	ATPase family AAA domain containing 3A	5.717	1.084e-01	0.043649	1.338e-02	0.7097	5.505e-03	5.630e-01
HSPA5	heat shock protein family A (Hsp70) member 5	246.965	3.854e-02	0.015495	1.346e-02	0.7110	1.349e-03	5.642e-02
PLOD2	procollagen-lysine,2-oxoglutarate 5-dioxygenase 2	2.026	2.565e-01	0.103315	1.352e-02	0.7113	5.929e-03	6.188e-01
AP2S1	adaptor related protein complex 2 subunit sigma 1	31.061	4.925e-02	0.019829	1.354e-02	0.7095	4.356e-03	9.575e-01
GBP2	guanylate binding protein 2	547.363	-4.181e-02	0.016828	1.356e-02	0.7079	1.854e-03	3.860e-01
D2HGDH	D-2-hydroxyglutarate dehydrogenase	12.310	-8.141e-02	0.032813	1.360e-02	0.7073	2.883e-03	9.000e-01
TXNDC5	thioredoxin domain containing 5	103.090	1.484e-01	0.059789	1.364e-02	0.7063	6.399e-03	4.198e-01
ECT2	epithelial cell transforming 2	14.350	7.676e-02	0.030981	1.374e-02	0.7089	3.701e-03	9.097e-01
MXI1	MAX interactor 1, dimerization protein	266.322	9.239e-02	0.037283	1.378e-02	0.7081	2.186e-03	5.912e-01
TAF1	TATA-box binding protein associated factor 1	146.419	-3.278e-02	0.013228	1.379e-02	0.7062	2.995e-03	1.692e-01
ICE2	interactor of little elongation complex ELL subunit 2	74.559	4.393e-02	0.017784	1.380e-02	0.7037	3.005e-03	2.022e-01
PSG7	pregnancy specific beta-1-glycoprotein 7 (gene/pseudogene)	2.693	-2.258e-01	0.091445	1.387e-02	0.7048	3.418e-03	3.643e-01
USE1	unconventional SNARE in the ER 1	8.368	-7.649e-02	0.030943	1.393e-02	0.7052	5.548e-03	9.076e-01
GTSF1	gametocyte specific factor 1	3.945	1.012e-01	0.040938	1.397e-02	0.7048	3.976e-03	9.226e-01
KARS1	lysyl-tRNA synthetase 1	126.031	2.881e-02	0.011661	1.406e-02	0.7066	9.980e-04	5.360e-01
MED25	mediator complex subunit 25	74.604	-4.064e-02	0.016463	1.416e-02	0.7089	2.487e-03	3.912e-01
ZNF638	zinc finger protein 638	334.881	2.715e-02	0.011002	1.420e-02	0.7080	7.811e-04	3.957e-01
MOB2	MOB kinase activator 2	47.207	-3.711e-02	0.015043	1.421e-02	0.7062	4.037e-03	5.025e-01
PARPBP	PARP1 binding protein	6.304	1.135e-01	0.046166	1.439e-02	0.7124	9.085e-03	6.965e-01
POLR1B	RNA polymerase I subunit B	41.401	3.886e-02	0.015788	1.440e-02	0.7100	6.480e-03	4.351e-01
ANKZF1	ankyrin repeat and zinc finger peptidyl tRNA hydrolase 1	60.744	-4.267e-02	0.017335	1.442e-02	0.7086	3.569e-03	8.901e-01
LTA4H	leukotriene A4 hydrolase	344.145	3.536e-02	0.014360	1.442e-02	0.7062	1.235e-03	3.710e-01
RNF141	ring finger protein 141	234.215	-2.798e-02	0.011373	1.451e-02	0.7078	7.736e-04	6.137e-01
HPS6	HPS6 biogenesis of lysosomal organelles complex 2 subunit 3	37.346	3.930e-02	0.015996	1.456e-02	0.7076	2.687e-03	9.984e-01
FAM3C	family with sequence similarity 3 member C	18.688	-5.007e-02	0.020421	1.476e-02	0.7148	2.722e-03	9.267e-02
METTL7A	methyltransferase like 7A	89.351	4.267e-02	0.017402	1.483e-02	0.7155	3.288e-03	5.544e-01
NRROS	negative regulator of reactive oxygen species	18.427	5.905e-02	0.024108	1.486e-02	0.7143	4.306e-03	7.520e-01
MED13	mediator complex subunit 13	337.774	1.878e-02	0.007667	1.494e-02	0.7161	5.806e-04	3.247e-01
NLK	nemo like kinase	48.383	3.865e-02	0.015799	1.499e-02	0.7156	4.069e-03	6.439e-01
CLINT1	clathrin interactor 1	148.243	3.378e-02	0.013844	1.531e-02	0.7285	1.448e-03	3.840e-01
PLEKHH1	pleckstrin homology, MyTH4 and FERM domain containing H1	9.255	-8.186e-02	0.033638	1.537e-02	0.7288	1.497e-03	7.564e-01
BAZ1A	bromodomain adjacent to zinc finger domain 1A	278.913	-3.569e-02	0.014639	1.538e-02	0.7266	1.612e-03	9.276e-01
IFIT2	interferon induced protein with tetratricopeptide repeats 2	459.685	-5.781e-02	0.023732	1.547e-02	0.7281	1.892e-03	3.988e-01
WDR47	WD repeat domain 47	33.428	4.019e-02	0.016525	1.557e-02	0.7302	4.057e-03	7.323e-01
POLG	DNA polymerase gamma, catalytic subunit	87.766	-3.994e-02	0.016429	1.563e-02	0.7309	3.159e-03	6.878e-01
TMEM123	transmembrane protein 123	535.388	-3.745e-02	0.015396	1.564e-02	0.7284	8.058e-04	2.059e-01
TTC33	tetratricopeptide repeat domain 33	40.811	-3.745e-02	0.015407	1.566e-02	0.7269	2.734e-03	3.871e-01
SAMD8	sterile alpha motif domain containing 8	112.049	-7.614e-02	0.031417	1.570e-02	0.7261	2.397e-03	5.606e-01
SH3BP5L	SH3 binding domain protein 5 like	98.895	-3.153e-02	0.012995	1.588e-02	0.7320	1.918e-03	4.737e-01
SLIRP	SRA stem-loop interacting RNA binding protein	11.102	7.443e-02	0.030712	1.590e-02	0.7306	4.636e-03	9.314e-01
TRAF6	TNF receptor associated factor 6	51.318	3.306e-02	0.013634	1.592e-02	0.7290	3.111e-03	1.422e-01
CCDC28B	coiled-coil domain containing 28B	9.049	-7.537e-02	0.031100	1.593e-02	0.7269	3.908e-03	3.541e-01
BCL2L11	BCL2 like 11	53.839	8.968e-02	0.037020	1.599e-02	0.7271	5.243e-03	6.894e-02
DR1	down-regulator of transcription 1	237.752	-2.139e-02	0.008837	1.613e-02	0.7309	6.322e-04	7.382e-01
ADPRM	ADP-ribose/CDP-alcohol diphosphatase, manganese dependent	25.728	4.272e-02	0.017653	1.614e-02	0.7289	1.727e-03	1.869e-02
OXCT1	3-oxoacid CoA-transferase 1	54.291	-3.269e-02	0.013521	1.622e-02	0.7303	1.744e-03	8.820e-01
PASK	PAS domain containing serine/threonine kinase	47.914	-5.233e-02	0.021653	1.631e-02	0.7318	5.541e-03	7.888e-01
PRKACB	protein kinase cAMP-activated catalytic subunit beta	180.732	-3.892e-02	0.016102	1.631e-02	0.7295	1.282e-03	7.480e-01
TPI1	triosephosphate isomerase 1	193.580	2.956e-02	0.012248	1.645e-02	0.7332	8.697e-04	1.162e-01
KIF11	kinesin family member 11	6.888	1.184e-01	0.049134	1.647e-02	0.7316	6.836e-03	8.447e-01
CAPG	capping actin protein, gelsolin like	72.837	4.353e-02	0.018045	1.649e-02	0.7300	1.614e-03	1.824e-01
ZNF524	zinc finger protein 524	9.571	1.366e-01	0.056727	1.653e-02	0.7296	5.702e-03	1.117e-01
ARHGAP30	Rho GTPase activating protein 30	746.574	-3.735e-02	0.015494	1.658e-02	0.7293	1.276e-03	8.065e-01
CITED2	Cbp/p300 interacting transactivator with Glu/Asp rich carboxy-terminal domain 2	30.254	-4.741e-02	0.019689	1.663e-02	0.7291	3.407e-03	6.188e-01
NA	NA	62.260	-4.671e-02	0.019395	1.665e-02	0.7275	2.727e-03	9.906e-01
SRRT	serrate, RNA effector molecule	44.887	-3.827e-02	0.015891	1.667e-02	0.7259	3.669e-03	2.161e-01
JPH4	junctophilin 4	3.260	-2.122e-01	0.088375	1.670e-02	0.7250	5.177e-03	5.416e-01
PTTG1IP	PTTG1 interacting protein	206.335	4.635e-02	0.019258	1.673e-02	0.7239	2.036e-03	5.469e-01
IFI44	interferon induced protein 44	41.867	-9.047e-02	0.037625	1.678e-02	0.7239	2.256e-03	2.119e-01
STRIP1	striatin interacting protein 1	62.799	-3.041e-02	0.012647	1.683e-02	0.7238	4.740e-03	3.356e-01
XRCC6	X-ray repair cross complementing 6	231.732	2.593e-02	0.010794	1.691e-02	0.7250	7.443e-04	1.753e-01
LIG1	DNA ligase 1	33.946	-4.604e-02	0.019165	1.692e-02	0.7230	6.777e-03	3.524e-01
MED7	mediator complex subunit 7	30.532	-3.981e-02	0.016585	1.698e-02	0.7231	2.049e-03	9.822e-01
MROH7	maestro heat like repeat family member 7	3.734	-2.309e-01	0.096408	1.703e-02	0.7230	3.567e-03	1.902e-01
GOLM1	golgi membrane protein 1	26.480	-4.787e-02	0.019979	1.723e-02	0.7292	6.663e-03	6.032e-01
DDX21	DExD-box helicase 21	165.831	2.659e-02	0.011099	1.724e-02	0.7274	6.535e-04	8.960e-01
RNF181	ring finger protein 181	33.716	4.626e-02	0.019322	1.725e-02	0.7255	3.100e-03	8.571e-01
ZNF672	zinc finger protein 672	25.907	1.247e-01	0.052141	1.730e-02	0.7252	5.855e-03	3.762e-02
SLC38A4	solute carrier family 38 member 4	2.878	1.400e-01	0.058649	1.738e-02	0.7262	3.125e-03	7.575e-01
ACOX1	acyl-CoA oxidase 1	262.632	-4.498e-02	0.018801	1.740e-02	0.7251	1.652e-03	5.918e-02
YWHAG	tyrosine 3-monooxygenase/tryptophan 5-monooxygenase activation protein gamma	161.102	3.518e-02	0.014714	1.749e-02	0.7263	1.868e-03	1.475e-01
ARGLU1	arginine and glutamate rich 1	263.757	-3.506e-02	0.014666	1.750e-02	0.7246	7.832e-04	2.163e-01
KLF8	Kruppel like factor 8	14.537	6.958e-02	0.029133	1.752e-02	0.7232	4.663e-03	9.726e-01
ZNF90	zinc finger protein 90	5.252	1.126e-01	0.047143	1.753e-02	0.7214	4.675e-03	1.427e-01
PRKD2	protein kinase D2	56.381	-4.143e-02	0.017359	1.762e-02	0.7228	2.442e-03	6.381e-01
PPP1R8	protein phosphatase 1 regulatory subunit 8	58.029	-3.265e-02	0.013690	1.764e-02	0.7214	1.143e-03	8.981e-01
CGGBP1	CGG triplet repeat binding protein 1	231.403	-2.181e-02	0.009140	1.769e-02	0.7212	4.641e-04	3.404e-01
ZBP1	Z-DNA binding protein 1	65.854	-4.710e-02	0.019749	1.772e-02	0.7203	2.433e-03	8.639e-01
AKTIP	AKT interacting protein	45.643	-4.804e-02	0.020154	1.776e-02	0.7200	4.779e-03	2.926e-01
SSTR2	somatostatin receptor 2	4.992	2.739e-01	0.115063	1.781e-02	0.7198	5.118e-03	4.646e-02
COQ6	coenzyme Q6, monooxygenase	8.212	-9.038e-02	0.037956	1.783e-02	0.7185	5.461e-03	5.450e-01
SLC16A2	solute carrier family 16 member 2	3.491	-1.691e-01	0.071300	1.803e-02	0.7240	4.796e-03	6.600e-01
ZNF324	zinc finger protein 324	26.003	-9.781e-02	0.041245	1.806e-02	0.7233	8.956e-03	6.247e-01
FIZ1	FLT3 interacting zinc finger 1	7.448	1.506e-01	0.063432	1.808e-02	0.7220	4.864e-03	9.695e-01
CCNA2	cyclin A2	7.245	1.083e-01	0.045676	1.820e-02	0.7247	5.591e-03	3.383e-01
FRMD8	FERM domain containing 8	61.429	4.653e-02	0.019618	1.836e-02	0.7286	2.707e-03	3.867e-01
SMPDL3A	sphingomyelin phosphodiesterase acid like 3A	10.433	7.781e-02	0.032826	1.837e-02	0.7270	3.258e-03	7.179e-01
RPN1	ribophorin I	244.261	2.442e-02	0.010297	1.837e-02	0.7250	5.120e-04	7.554e-01
IFRD1	interferon related developmental regulator 1	150.929	-3.707e-02	0.015632	1.838e-02	0.7230	1.091e-03	1.569e-01
DCAF15	DDB1 and CUL4 associated factor 15	25.664	-4.783e-02	0.020188	1.844e-02	0.7235	2.991e-03	6.686e-01
SGMS2	sphingomyelin synthase 2	33.217	8.235e-02	0.034750	1.845e-02	0.7217	4.263e-03	7.781e-01
RBM26	RNA binding motif protein 26	191.147	-2.446e-02	0.010332	1.858e-02	0.7247	5.572e-04	1.503e-02
FLI1	Fli-1 proto-oncogene, ETS transcription factor	276.445	2.658e-02	0.011226	1.859e-02	0.7229	9.732e-04	7.133e-02
DGAT2	diacylglycerol O-acyltransferase 2	135.292	5.148e-02	0.021756	1.864e-02	0.7229	1.959e-03	3.056e-01
HMGB3	high mobility group box 3	3.609	1.596e-01	0.067622	1.875e-02	0.7249	6.093e-03	1.901e-01
FBLIM1	filamin binding LIM protein 1	2.425	-2.175e-01	0.092311	1.881e-02	0.7253	3.435e-03	2.446e-01
ALDH1A1	aldehyde dehydrogenase 1 family member A1	45.444	5.995e-02	0.025391	1.897e-02	0.7293	1.674e-04	3.982e-01
PDK3	pyruvate dehydrogenase kinase 3	36.494	3.627e-02	0.015397	1.910e-02	0.7320	1.625e-03	6.466e-01
FBXO41	F-box protein 41	23.877	-5.138e-02	0.021810	1.912e-02	0.7307	1.984e-03	4.641e-01
MAL	mal, T cell differentiation protein	16.952	-5.933e-02	0.025176	1.914e-02	0.7293	5.072e-03	8.613e-01
PARL	presenilin associated rhomboid like	13.050	-8.950e-02	0.038037	1.914e-02	0.7274	4.194e-03	3.804e-01
NA	NA	2.508	-1.490e-01	0.063309	1.914e-02	0.7255	5.429e-03	2.593e-01
YPEL4	yippee like 4	7.656	9.272e-02	0.039494	1.942e-02	0.7338	2.341e-03	1.420e-01
RABL2B	RAB, member of RAS oncogene family like 2B	9.049	-7.468e-02	0.031822	1.949e-02	0.7345	2.223e-03	6.507e-01
ZNF45	zinc finger protein 45	39.045	-6.401e-02	0.027277	1.954e-02	0.7345	9.062e-03	7.569e-01
TWF1	twinfilin actin binding protein 1	36.379	-4.029e-02	0.017182	1.965e-02	0.7365	1.577e-03	3.634e-01
CLDN20	claudin 20	5.040	8.152e-02	0.034807	1.971e-02	0.7364	3.304e-03	4.835e-01
WHRN	whirlin	4.731	-1.428e-01	0.061071	1.977e-02	0.7367	2.698e-03	3.463e-01
SUPT7L	SPT7 like, STAGA complex gamma subunit	42.472	-4.214e-02	0.017991	1.981e-02	0.7364	3.678e-03	5.725e-01
SGSM2	small G protein signaling modulator 2	43.716	-5.836e-02	0.024918	1.982e-02	0.7346	4.259e-03	1.385e-01
ZNF304	zinc finger protein 304	24.104	-5.011e-02	0.021427	2.002e-02	0.7400	4.313e-03	7.248e-01
RPUSD1	RNA pseudouridine synthase domain containing 1	10.128	1.118e-01	0.047845	2.005e-02	0.7390	5.470e-03	2.704e-01
COG4	component of oligomeric golgi complex 4	60.998	-3.244e-02	0.013881	2.010e-02	0.7388	2.693e-03	5.265e-02
CD5	CD5 molecule	51.150	-4.180e-02	0.017884	2.012e-02	0.7376	3.679e-03	3.732e-01
GSR	glutathione-disulfide reductase	98.259	3.051e-02	0.013058	2.019e-02	0.7381	1.016e-03	6.279e-02
CCT3	chaperonin containing TCP1 subunit 3	112.396	2.625e-02	0.011241	2.023e-02	0.7374	7.196e-04	1.913e-01
LGALS1	galectin 1	139.838	4.203e-02	0.018005	2.028e-02	0.7372	1.319e-03	6.177e-01
DHRS2	dehydrogenase/reductase 2	4.400	-1.892e-01	0.081294	2.029e-02	0.7356	3.240e-03	2.930e-01
TMEM239	transmembrane protein 239	2.388	3.585e-01	0.153921	2.030e-02	0.7341	4.298e-03	4.278e-01
CENPH	centromere protein H	3.283	1.237e-01	0.053096	2.039e-02	0.7352	4.384e-03	1.011e-01
ZNF513	zinc finger protein 513	19.530	-7.241e-02	0.031146	2.045e-02	0.7354	4.900e-03	7.492e-01
GPR61	G protein-coupled receptor 61	4.939	-1.944e-01	0.083507	2.049e-02	0.7349	6.343e-03	4.308e-01
ARPC4-TTLL3	ARPC4-TTLL3 readthrough	4.807	1.905e-01	0.081882	2.049e-02	0.7331	5.038e-03	5.218e-02
ITGB1BP1	integrin subunit beta 1 binding protein 1	39.623	4.179e-02	0.017951	2.059e-02	0.7346	4.797e-03	6.052e-01
CLEC5A	C-type lectin domain containing 5A	12.907	8.512e-02	0.036564	2.064e-02	0.7345	4.826e-03	3.684e-01
DDIT4	DNA damage inducible transcript 4	45.499	1.016e-01	0.043679	2.067e-02	0.7336	4.481e-03	4.265e-01
B2M	beta-2-microglobulin	441.494	-1.229e-01	0.052852	2.082e-02	0.7369	4.042e-03	1.375e-01
NOL10	nucleolar protein 10	30.059	4.328e-02	0.018639	2.087e-02	0.7367	2.558e-03	8.230e-01
OGN	osteoglycin	2.692	1.504e-01	0.064815	2.095e-02	0.7379	4.442e-03	9.976e-02
REEP4	receptor accessory protein 4	9.146	-7.505e-02	0.032349	2.097e-02	0.7363	4.610e-03	2.655e-02
SETD7	SET domain containing 7, histone lysine methyltransferase	70.627	3.239e-02	0.013955	2.099e-02	0.7353	5.721e-03	3.469e-01
NPAS3	neuronal PAS domain protein 3	2.709	-1.999e-01	0.086406	2.109e-02	0.7369	2.336e-03	5.285e-02
SRA1	steroid receptor RNA activator 1	35.981	-4.609e-02	0.019887	2.111e-02	0.7357	3.408e-03	7.422e-01
KLC1	kinesin light chain 1	175.512	3.881e-02	0.016747	2.123e-02	0.7379	3.504e-03	9.099e-01
SRSF5	serine and arginine rich splicing factor 5	148.492	-3.877e-02	0.016742	2.124e-02	0.7364	2.282e-03	4.140e-01
PLXDC1	plexin domain containing 1	16.783	-7.120e-02	0.030764	2.130e-02	0.7364	1.668e-03	7.297e-01
SRP54	signal recognition particle 54	64.041	2.956e-02	0.012782	2.142e-02	0.7388	1.024e-03	2.066e-01
AGAP3	ArfGAP with GTPase domain, ankyrin repeat and PH domain 3	28.214	4.817e-02	0.020829	2.144e-02	0.7375	2.686e-03	3.428e-01
RBP5	retinol binding protein 5	4.322	-1.112e-01	0.048152	2.147e-02	0.7367	4.358e-03	3.794e-01
KIF22	kinesin family member 22	38.987	-3.896e-02	0.016861	2.153e-02	0.7370	3.362e-03	6.167e-01
FAM193B	family with sequence similarity 193 member B	41.477	-4.981e-02	0.021628	2.164e-02	0.7388	5.165e-03	5.421e-01
CDKN2AIP	CDKN2A interacting protein	58.356	-4.848e-02	0.021031	2.182e-02	0.7429	2.115e-03	9.430e-01
ABHD15	abhydrolase domain containing 15	33.452	-3.463e-02	0.015022	2.182e-02	0.7412	3.641e-03	5.139e-01
C1orf94	chromosome 1 open reading frame 94	2.702	-2.231e-01	0.096979	2.182e-02	0.7394	3.510e-03	3.151e-01
CALCOCO1	calcium binding and coiled-coil domain 1	132.877	-3.178e-02	0.013782	2.185e-02	0.7383	1.644e-03	7.733e-01
CSAD	cysteine sulfinic acid decarboxylase	23.693	-5.454e-02	0.023672	2.190e-02	0.7381	3.838e-03	4.656e-01
CTDNEP1	CTD nuclear envelope phosphatase 1	17.978	7.048e-02	0.030608	2.193e-02	0.7374	4.406e-03	6.563e-01
IL32	interleukin 32	45.398	-6.293e-02	0.027314	2.195e-02	0.7363	2.363e-03	6.356e-01
ABRAXAS2	abraxas 2, BRISC complex subunit	34.371	3.433e-02	0.014923	2.209e-02	0.7389	1.786e-03	6.180e-01
CD163	CD163 molecule	64.430	5.298e-02	0.023025	2.215e-02	0.7391	3.562e-03	3.062e-01
DYSF	dysferlin	266.112	-3.479e-02	0.015122	2.218e-02	0.7385	6.532e-04	6.525e-01
KLHL15	kelch like family member 15	47.363	3.655e-02	0.015896	2.219e-02	0.7369	1.916e-03	7.845e-01
CYP46A1	cytochrome P450 family 46 subfamily A member 1	3.332	-1.784e-01	0.077809	2.221e-02	0.7359	3.445e-03	9.307e-01
DISC1	DISC1 scaffold protein	102.400	4.874e-02	0.021198	2.222e-02	0.7343	2.832e-03	4.142e-01
CSNK1A1	casein kinase 1 alpha 1	205.663	-5.854e-02	0.025460	2.222e-02	0.7326	3.086e-03	1.894e-01
GAPDH	glyceraldehyde-3-phosphate dehydrogenase	648.071	3.075e-02	0.013387	2.233e-02	0.7342	6.451e-04	1.365e-01
INO80B	INO80 complex subunit B	14.110	-6.237e-02	0.027213	2.251e-02	0.7385	4.833e-03	3.684e-01
IMPA1	inositol monophosphatase 1	37.182	4.309e-02	0.018814	2.268e-02	0.7421	1.329e-03	2.911e-01
STAG2	stromal antigen 2	459.302	-3.355e-02	0.014640	2.268e-02	0.7404	8.245e-04	6.998e-01
FMNL1	formin like 1	169.584	-3.391e-02	0.014803	2.269e-02	0.7388	9.031e-04	6.379e-01
GFPT1	glutamine--fructose-6-phosphate transaminase 1	62.396	3.139e-02	0.013701	2.269e-02	0.7371	1.471e-03	8.474e-01
NAGA	alpha-N-acetylgalactosaminidase	75.938	3.748e-02	0.016360	2.271e-02	0.7358	3.151e-03	9.805e-01
KCTD17	potassium channel tetramerization domain containing 17	9.662	-6.108e-02	0.026699	2.278e-02	0.7364	4.937e-03	4.524e-01
GLB1	galactosidase beta 1	72.758	3.020e-02	0.013193	2.279e-02	0.7351	1.531e-03	1.909e-01
MDM2	MDM2 proto-oncogene	242.112	4.115e-02	0.017977	2.283e-02	0.7346	9.496e-07	3.088e-01
BSDC1	BSD domain containing 1	88.656	-3.158e-02	0.013802	2.284e-02	0.7332	2.576e-03	8.704e-01
MTA1	metastasis associated 1	24.014	-5.269e-02	0.023108	2.297e-02	0.7356	2.730e-03	9.005e-01
PCF11	PCF11 cleavage and polyadenylation factor subunit	333.122	-1.917e-02	0.008385	2.300e-02	0.7348	4.254e-04	2.398e-01
GNG5	G protein subunit gamma 5	65.992	3.386e-02	0.014819	2.303e-02	0.7340	9.489e-04	3.288e-01
B3GAT2	beta-1,3-glucuronyltransferase 2	27.632	1.275e-01	0.055843	2.304e-02	0.7324	5.202e-03	2.655e-02
TNFSF10	TNF superfamily member 10	331.457	-3.588e-02	0.015708	2.311e-02	0.7330	5.324e-04	6.253e-01
IGLL5	immunoglobulin lambda like polypeptide 5	14.855	1.666e-01	0.073041	2.311e-02	0.7314	4.608e-03	3.457e-01
SP4	Sp4 transcription factor	116.663	-2.343e-02	0.010266	2.320e-02	0.7325	7.243e-04	3.064e-01
MAN2B1	mannosidase alpha class 2B member 1	123.401	3.064e-02	0.013425	2.321e-02	0.7309	1.444e-03	2.795e-01
NETO2	neuropilin and tolloid like 2	11.133	7.304e-02	0.032030	2.324e-02	0.7302	2.997e-03	7.352e-01
SMURF2	SMAD specific E3 ubiquitin protein ligase 2	69.237	3.700e-02	0.016221	2.324e-02	0.7285	2.681e-03	5.110e-01
ABCD3	ATP binding cassette subfamily D member 3	59.722	-3.677e-02	0.016114	2.326e-02	0.7273	1.299e-03	3.121e-01
CHKB	choline kinase beta	36.642	-7.482e-02	0.032883	2.328e-02	0.7262	4.487e-03	4.409e-01
RAP1GAP	RAP1 GTPase activating protein	7.966	1.492e-01	0.065444	2.336e-02	0.7272	2.242e-03	4.503e-01
ITPKC	inositol-trisphosphate 3-kinase C	20.238	4.764e-02	0.020919	2.343e-02	0.7276	3.563e-03	2.885e-01
RSAD2	radical S-adenosyl methionine domain containing 2	70.737	-1.066e-01	0.046781	2.343e-02	0.7261	1.969e-03	1.838e-01
ARHGAP4	Rho GTPase activating protein 4	159.402	-4.128e-02	0.018125	2.348e-02	0.7258	1.219e-03	3.904e-01
VPS35	VPS35 retromer complex component	209.704	2.204e-02	0.009678	2.350e-02	0.7249	7.450e-04	1.503e-01
GPRASP2	G protein-coupled receptor associated sorting protein 2	5.770	-1.775e-01	0.078134	2.351e-02	0.7235	7.049e-03	9.032e-01
PCED1A	PC-esterase domain containing 1A	25.605	-4.505e-02	0.019800	2.357e-02	0.7235	4.211e-03	6.046e-01
PHF10	PHD finger protein 10	75.040	-5.700e-02	0.025128	2.369e-02	0.7256	1.279e-03	9.769e-01
IL1R1	interleukin 1 receptor type 1	15.892	1.099e-01	0.048381	2.375e-02	0.7258	4.107e-03	1.541e-01
CCDC96	coiled-coil domain containing 96	3.378	1.037e-01	0.045704	2.380e-02	0.7256	2.174e-03	9.873e-01
PTPN2	protein tyrosine phosphatase non-receptor type 2	93.674	3.315e-02	0.014629	2.383e-02	0.7248	1.302e-03	7.137e-02
FGD4	FYVE, RhoGEF and PH domain containing 4	68.120	5.033e-02	0.022167	2.392e-02	0.7259	2.958e-03	7.396e-01
PPIB	peptidylprolyl isomerase B	94.224	4.553e-02	0.020062	2.395e-02	0.7254	1.341e-03	3.051e-01
ABCA1	ATP binding cassette subfamily A member 1	172.687	-5.075e-02	0.022370	2.405e-02	0.7266	2.282e-03	5.950e-01
NUCKS1	nuclear casein kinase and cyclin dependent kinase substrate 1	233.825	-2.203e-02	0.009712	2.406e-02	0.7254	4.162e-04	4.688e-01
IFIT1	interferon induced protein with tetratricopeptide repeats 1	109.599	-9.126e-02	0.040260	2.415e-02	0.7264	2.144e-03	5.097e-01
AGFG1	ArfGAP with FG repeats 1	86.603	1.401e-01	0.062029	2.427e-02	0.7284	4.399e-03	7.930e-02
ACKR2	atypical chemokine receptor 2	2.967	-1.767e-01	0.078227	2.434e-02	0.7288	3.742e-03	5.780e-01
GNAI2	G protein subunit alpha i2	362.551	2.870e-02	0.012682	2.436e-02	0.7277	6.914e-04	7.243e-01
ZBED8	zinc finger BED-type containing 8	4.494	1.112e-01	0.049208	2.441e-02	0.7278	3.773e-03	5.273e-01
PFKFB3	6-phosphofructo-2-kinase/fructose-2,6-biphosphatase 3	81.974	-8.449e-02	0.037373	2.454e-02	0.7300	2.918e-03	6.054e-01
TRAPPC3L	trafficking protein particle complex 3 like	2.106	2.170e-01	0.096058	2.461e-02	0.7304	6.371e-03	9.106e-01
GSPT2	G1 to S phase transition 2	14.911	-5.320e-02	0.023568	2.467e-02	0.7305	5.730e-03	3.358e-01
ZBTB6	zinc finger and BTB domain containing 6	71.925	-2.804e-02	0.012417	2.472e-02	0.7304	1.119e-03	2.572e-01
ZNF544	zinc finger protein 544	37.122	-6.205e-02	0.027561	2.475e-02	0.7297	4.737e-03	1.685e-01
RETREG1	reticulophagy regulator 1	30.030	-4.659e-02	0.020643	2.477e-02	0.7288	2.560e-03	5.638e-01
ALG10B	ALG10 alpha-1,2-glucosyltransferase B	10.429	-1.942e-01	0.086194	2.484e-02	0.7293	4.556e-03	8.505e-01
RANBP9	RAN binding protein 9	65.626	3.352e-02	0.014870	2.489e-02	0.7290	9.534e-04	4.277e-01
FSIP2	fibrous sheath interacting protein 2	10.728	1.079e-01	0.047870	2.492e-02	0.7283	3.450e-03	9.048e-01
POM121L2	POM121 transmembrane nucleoporin like 2	3.628	-1.766e-01	0.078581	2.504e-02	0.7304	2.443e-03	6.020e-01
COL19A1	collagen type XIX alpha 1 chain	25.852	-6.776e-02	0.030075	2.505e-02	0.7289	2.395e-03	2.709e-02
USP34	ubiquitin specific peptidase 34	468.493	1.841e-02	0.008174	2.506e-02	0.7277	3.699e-04	4.348e-01
NKD1	NKD inhibitor of WNT signaling pathway 1	21.661	-2.373e-01	0.105541	2.509e-02	0.7270	3.572e-03	9.075e-01
HMOX1	heme oxygenase 1	69.453	4.542e-02	0.020178	2.512e-02	0.7263	1.569e-07	1.732e-01
PEX3	peroxisomal biogenesis factor 3	20.483	-4.567e-02	0.020312	2.518e-02	0.7265	1.316e-03	4.108e-01
CCNI	cyclin I	261.384	3.820e-02	0.016993	2.532e-02	0.7290	7.021e-04	7.155e-01
CD79B	CD79b molecule	44.633	-4.629e-02	0.020607	2.546e-02	0.7314	2.027e-03	9.617e-01
CMTM7	CKLF like MARVEL transmembrane domain containing 7	34.512	4.241e-02	0.018885	2.546e-02	0.7299	3.156e-03	8.956e-01
RNF144B	ring finger protein 144B	142.941	3.543e-02	0.015772	2.548e-02	0.7289	1.148e-03	5.121e-01
OMA1	OMA1 zinc metallopeptidase	60.530	-2.654e-02	0.011820	2.552e-02	0.7284	7.421e-04	9.391e-01
PDK4	pyruvate dehydrogenase kinase 4	56.621	-8.820e-02	0.039287	2.554e-02	0.7276	3.716e-03	7.466e-01
CYTH4	cytohesin 4	417.165	-5.105e-02	0.022741	2.557e-02	0.7269	3.140e-03	8.031e-01
ASXL3	ASXL transcriptional regulator 3	3.592	-1.976e-01	0.088292	2.565e-02	0.7275	2.648e-03	3.460e-01
NBEAL2	neurobeachin like 2	197.414	-4.198e-02	0.018716	2.567e-02	0.7266	2.184e-03	4.564e-01
MZB1	marginal zone B and B1 cell specific protein	10.071	1.391e-01	0.062100	2.570e-02	0.7259	5.891e-03	6.178e-01
PLIN3	perilipin 3	84.582	4.264e-02	0.019023	2.572e-02	0.7249	1.401e-03	5.463e-01
HS6ST3	heparan sulfate 6-O-sulfotransferase 3	3.003	-1.846e-01	0.082541	2.576e-02	0.7244	2.722e-03	5.115e-01
ORMDL3	ORMDL sphingolipid biosynthesis regulator 3	80.384	1.580e-01	0.070548	2.587e-02	0.7260	4.874e-03	9.075e-01
JCHAIN	joining chain of multimeric IgA and IgM	92.980	1.588e-01	0.070951	2.596e-02	0.7272	2.823e-03	2.089e-01
RALGAPB	Ral GTPase activating protein non-catalytic beta subunit	159.137	3.247e-02	0.014506	2.597e-02	0.7258	1.405e-03	6.526e-01
TLR1	toll like receptor 1	484.341	-2.566e-02	0.011465	2.602e-02	0.7259	5.858e-04	2.489e-01
PLAAT4	phospholipase A and acyltransferase 4	61.469	-3.918e-02	0.017513	2.606e-02	0.7253	1.038e-03	8.883e-01
CACNG4	calcium voltage-gated channel auxiliary subunit gamma 4	4.304	-1.546e-01	0.069303	2.607e-02	0.7240	2.339e-03	2.281e-01
TIMELESS	timeless circadian regulator	17.010	-6.756e-02	0.030221	2.607e-02	0.7225	3.092e-03	2.337e-01
C2orf81	chromosome 2 open reading frame 81	4.262	-1.192e-01	0.053502	2.631e-02	0.7278	2.050e-03	9.572e-02
STBD1	starch binding domain 1	8.373	8.093e-02	0.036275	2.634e-02	0.7271	3.192e-03	5.047e-01
CCDC186	coiled-coil domain containing 186	152.145	-2.549e-02	0.011424	2.647e-02	0.7292	6.436e-04	6.815e-01
GDAP1L1	ganglioside induced differentiation associated protein 1 like 1	3.744	-1.373e-01	0.061683	2.648e-02	0.7281	2.616e-03	3.512e-01
GALK2	galactokinase 2	37.345	5.234e-02	0.023483	2.654e-02	0.7282	4.047e-03	2.860e-01
CLEC2B	C-type lectin domain family 2 member B	74.518	-5.590e-02	0.025082	2.658e-02	0.7277	1.190e-03	8.974e-01
C16orf58	chromosome 16 open reading frame 58	22.719	-6.114e-02	0.027448	2.659e-02	0.7266	3.879e-03	2.537e-01
CDHR1	cadherin related family member 1	7.749	-1.205e-01	0.054208	2.662e-02	0.7258	1.930e-03	3.008e-01
ARL5B	ADP ribosylation factor like GTPase 5B	88.360	-2.916e-02	0.013089	2.663e-02	0.7247	7.130e-04	5.164e-01
PPP1R16A	protein phosphatase 1 regulatory subunit 16A	3.782	-1.137e-01	0.051122	2.668e-02	0.7247	2.474e-03	2.454e-01
RGL1	ral guanine nucleotide dissociation stimulator like 1	11.492	7.599e-02	0.034142	2.674e-02	0.7248	2.345e-03	4.490e-01
PNOC	prepronociceptin	5.694	7.724e-02	0.034749	2.692e-02	0.7282	2.706e-03	9.642e-02
UTP11	UTP11 small subunit processome component	24.250	5.347e-02	0.024134	2.712e-02	0.7321	2.566e-03	9.853e-01
PITPNM2	phosphatidylinositol transfer protein membrane associated 2	24.266	-5.077e-02	0.022876	2.721e-02	0.7331	1.513e-03	7.287e-01
JDP2	Jun dimerization protein 2	31.241	7.061e-02	0.031834	2.732e-02	0.7344	5.241e-03	7.216e-01
MAN2C1	mannosidase alpha class 2C member 1	46.922	-3.968e-02	0.017895	2.735e-02	0.7339	4.483e-03	5.888e-02
RPP25	ribonuclease P and MRP subunit p25	8.334	1.135e-01	0.051265	2.741e-02	0.7339	2.617e-03	5.549e-01
B3GNT5	UDP-GlcNAc:betaGal beta-1,3-N-acetylglucosaminyltransferase 5	30.918	1.498e-01	0.067612	2.748e-02	0.7344	5.275e-03	8.515e-01
LGSN	lengsin, lens protein with glutamine synthetase domain	2.395	-1.688e-01	0.076332	2.757e-02	0.7355	2.887e-03	9.689e-01
ENTPD7	ectonucleoside triphosphate diphosphohydrolase 7	19.068	4.840e-02	0.021866	2.761e-02	0.7349	6.142e-03	2.217e-01
CCNDBP1	cyclin D1 binding protein 1	239.357	-2.181e-02	0.009851	2.766e-02	0.7347	3.986e-04	8.193e-01
PYCARD	PYD and CARD domain containing	78.435	3.552e-02	0.016054	2.770e-02	0.7344	1.151e-03	1.204e-01
TBL1X	transducin beta like 1 X-linked	90.335	3.174e-02	0.014348	2.775e-02	0.7344	2.051e-03	6.001e-01
SCRG1	stimulator of chondrogenesis 1	7.706	7.375e-02	0.033369	2.781e-02	0.7345	3.286e-03	9.336e-01
NR1I2	nuclear receptor subfamily 1 group I member 2	4.751	-1.247e-01	0.056579	2.788e-02	0.7349	1.735e-03	2.093e-01
IER2	immediate early response 2	112.070	-5.749e-02	0.026010	2.788e-02	0.7335	2.655e-03	5.496e-01
C1orf35	chromosome 1 open reading frame 35	10.213	-6.911e-02	0.031350	2.818e-02	0.7398	4.491e-03	8.246e-02
MANF	mesencephalic astrocyte derived neurotrophic factor	21.129	5.261e-02	0.023865	2.818e-02	0.7384	3.126e-03	7.431e-01
HFE	homeostatic iron regulator	12.772	1.320e-01	0.059897	2.821e-02	0.7376	7.277e-03	5.896e-01
BTBD10	BTB domain containing 10	68.428	-3.098e-02	0.014048	2.821e-02	0.7363	1.378e-03	1.782e-03
PCBD1	pterin-4 alpha-carbinolamine dehydratase 1	6.857	7.350e-02	0.033349	2.826e-02	0.7362	3.068e-03	4.342e-01
ETV5	ETS variant transcription factor 5	4.509	-1.309e-01	0.059553	2.838e-02	0.7379	2.242e-03	3.758e-01
RORA	RAR related orphan receptor A	426.971	-5.711e-02	0.025918	2.841e-02	0.7371	1.886e-03	6.833e-02
RBMS2	RNA binding motif single stranded interacting protein 2	16.643	8.048e-02	0.036547	2.845e-02	0.7368	2.223e-03	9.759e-01
ACTR5	actin related protein 5	18.009	-4.470e-02	0.020306	2.846e-02	0.7357	5.844e-03	2.216e-01
SAMSN1	SAM domain, SH3 domain and nuclear localization signals 1	86.955	3.940e-02	0.017897	2.848e-02	0.7348	1.023e-03	6.056e-01
HMGN4	high mobility group nucleosomal binding domain 4	89.931	-2.627e-02	0.011938	2.856e-02	0.7355	8.015e-04	8.194e-01
BRD3	bromodomain containing 3	52.049	-3.514e-02	0.015974	2.860e-02	0.7350	3.997e-03	3.131e-01
RIPOR2	RHO family interacting cell polarization regulator 2	1761.362	2.549e-02	0.011585	2.864e-02	0.7347	7.970e-04	6.627e-01
SLA	Src like adaptor	551.030	2.444e-02	0.011113	2.867e-02	0.7340	6.112e-04	6.802e-01
UBL4A	ubiquitin like 4A	38.821	3.951e-02	0.017976	2.870e-02	0.7333	3.081e-03	6.960e-01
ABLIM2	actin binding LIM protein family member 2	7.945	-9.781e-02	0.044579	2.870e-02	0.7321	1.948e-03	1.412e-01
C1GALT1C1	C1GALT1 specific chaperone 1	24.935	4.731e-02	0.021541	2.875e-02	0.7320	1.233e-03	1.863e-01
LARS1	leucyl-tRNA synthetase 1	124.846	2.478e-02	0.011280	2.881e-02	0.7320	8.104e-04	8.345e-02
TRAF2	TNF receptor associated factor 2	23.517	3.684e-02	0.016770	2.882e-02	0.7309	3.464e-03	3.781e-01
FRAT1	FRAT regulator of WNT signaling pathway 1	149.791	-2.746e-02	0.012501	2.885e-02	0.7302	1.025e-03	3.046e-01
CNTLN	centlein	15.984	7.884e-02	0.035908	2.885e-02	0.7290	7.239e-03	6.838e-01
POLA2	DNA polymerase alpha 2, accessory subunit	18.268	-5.653e-02	0.025759	2.891e-02	0.7290	7.094e-03	6.594e-01
LMNB1	lamin B1	87.164	-4.097e-02	0.018662	2.893e-02	0.7283	9.645e-04	4.140e-01
CARD14	caspase recruitment domain family member 14	7.045	-9.602e-02	0.043802	2.894e-02	0.7271	1.868e-03	2.729e-01
MSI2	musashi RNA binding protein 2	134.495	-2.864e-02	0.013044	2.896e-02	0.7261	3.056e-03	9.112e-01
CMTM4	CKLF like MARVEL transmembrane domain containing 4	24.315	6.887e-02	0.031374	2.896e-02	0.7248	2.856e-03	8.432e-01
NEK5	NIMA related kinase 5	4.551	-9.607e-02	0.043879	2.907e-02	0.7262	2.982e-08	3.926e-01
PACC1	proton activated chloride channel 1	23.334	4.159e-02	0.018967	2.907e-02	0.7249	3.171e-03	3.898e-01
CRYBG1	crystallin beta-gamma domain containing 1	271.021	1.958e-02	0.008928	2.911e-02	0.7246	7.580e-04	6.726e-01
EFR3A	EFR3 homolog A	185.917	3.623e-02	0.016519	2.912e-02	0.7235	1.039e-03	7.237e-01
CCDC90B	coiled-coil domain containing 90B	36.914	-5.160e-02	0.023541	2.919e-02	0.7239	2.567e-03	5.898e-01
DCTN4	dynactin subunit 4	76.800	-2.497e-02	0.011394	2.919e-02	0.7226	1.094e-03	6.326e-01
C1orf56	chromosome 1 open reading frame 56	27.078	-1.966e-01	0.089758	2.924e-02	0.7225	4.840e-03	6.337e-01
RRM1	ribonucleotide reductase catalytic subunit M1	37.202	-3.322e-02	0.015166	2.925e-02	0.7213	2.574e-03	6.451e-01
DLX4	distal-less homeobox 4	2.552	-1.814e-01	0.083014	2.927e-02	0.7205	1.203e-06	5.824e-01
IFIT3	interferon induced protein with tetratricopeptide repeats 3	223.957	-7.456e-02	0.034059	2.937e-02	0.7217	2.005e-03	7.590e-01
BTBD11	BTB domain containing 11	30.785	-4.417e-02	0.020176	2.940e-02	0.7210	3.139e-03	5.830e-01
DIP2A	disco interacting protein 2 homolog A	129.468	-3.142e-02	0.014359	2.950e-02	0.7223	1.956e-03	8.701e-01
HERC2	HECT and RLD domain containing E3 ubiquitin protein ligase 2	16.750	-6.172e-02	0.028237	2.960e-02	0.7233	2.813e-03	2.588e-01
FAM24B	family with sequence similarity 24 member B	3.227	-1.185e-01	0.054286	2.969e-02	0.7242	6.884e-03	6.911e-02
SLC22A4	solute carrier family 22 member 4	48.150	-4.063e-02	0.018596	2.973e-02	0.7238	1.392e-03	6.343e-01
SEC24A	SEC24 homolog A, COPII coat complex component	47.549	4.299e-02	0.019700	2.983e-02	0.7250	6.196e-07	5.698e-01
AP3B2	adaptor related protein complex 3 subunit beta 2	4.261	-1.559e-01	0.071628	2.991e-02	0.7256	3.137e-03	4.733e-02
TTC19	tetratricopeptide repeat domain 19	41.899	4.701e-02	0.021540	2.994e-02	0.7250	2.591e-03	7.615e-01
INTS10	integrator complex subunit 10	69.846	2.427e-02	0.011125	2.996e-02	0.7243	1.192e-03	3.687e-01
ZNHIT1	zinc finger HIT-type containing 1	34.381	4.475e-02	0.020536	3.012e-02	0.7268	4.790e-03	8.258e-01
PDIA6	protein disulfide isomerase family A member 6	88.633	3.550e-02	0.016301	3.022e-02	0.7278	1.036e-03	1.899e-01
FGFBP3	fibroblast growth factor binding protein 3	5.723	-7.410e-02	0.034055	3.023e-02	0.7269	1.986e-03	2.713e-01
NRIP2	nuclear receptor interacting protein 2	7.362	-7.121e-02	0.032744	3.030e-02	0.7271	1.407e-03	9.465e-02
RTBDN	retbindin	2.031	-1.856e-01	0.085445	3.030e-02	0.7258	2.628e-03	9.461e-02
SAT1	spermidine/spermine N1-acetyltransferase 1	388.517	-3.229e-02	0.014829	3.030e-02	0.7246	9.236e-04	1.754e-01
DNPEP	aspartyl aminopeptidase	29.741	-4.200e-02	0.019310	3.040e-02	0.7257	3.712e-03	4.117e-01
KBTBD8	kelch repeat and BTB domain containing 8	18.058	9.910e-02	0.045602	3.046e-02	0.7258	3.857e-03	8.938e-01
NT5C3A	5'-nucleotidase, cytosolic IIIA	61.999	-3.785e-02	0.017410	3.050e-02	0.7256	9.535e-04	1.926e-01
ZNF607	zinc finger protein 607	16.295	1.116e-01	0.051326	3.051e-02	0.7244	4.157e-03	6.087e-01
ARPC1A	actin related protein 2/3 complex subunit 1A	22.777	1.124e-01	0.051700	3.051e-02	0.7233	2.725e-03	6.447e-01
DRAM1	DNA damage regulated autophagy modulator 1	14.849	1.203e-01	0.055404	3.053e-02	0.7223	4.276e-03	8.426e-01
UBAP1	ubiquitin associated protein 1	94.400	3.318e-02	0.015278	3.070e-02	0.7252	1.168e-03	4.610e-01
GMCL1	germ cell-less 1, spermatogenesis associated	88.102	-2.778e-02	0.012796	3.077e-02	0.7254	6.567e-04	9.949e-01
FAM151B	family with sequence similarity 151 member B	3.923	1.288e-01	0.059421	3.077e-02	0.7241	6.451e-03	2.403e-01
PEA15	proliferation and apoptosis adaptor protein 15	42.188	6.986e-02	0.032199	3.079e-02	0.7234	3.837e-03	6.754e-02
ELP1	elongator complex protein 1	90.232	-2.712e-02	0.012500	3.084e-02	0.7234	1.624e-03	7.734e-01
CFAP36	cilia and flagella associated protein 36	16.222	-4.819e-02	0.022233	3.090e-02	0.7234	3.240e-03	8.760e-01
CA2	carbonic anhydrase 2	24.316	-5.735e-02	0.026445	3.094e-02	0.7232	1.915e-03	8.532e-01
RBPMS	RNA binding protein, mRNA processing factor	9.687	8.732e-02	0.040315	3.097e-02	0.7227	2.390e-03	4.196e-01
MED28	mediator complex subunit 28	233.660	-2.218e-02	0.010231	3.104e-02	0.7229	9.805e-04	3.092e-01
COA3	cytochrome c oxidase assembly factor 3	17.129	4.785e-02	0.022089	3.109e-02	0.7228	3.580e-03	8.994e-01
MYO6	myosin VI	13.304	6.901e-02	0.031842	3.112e-02	0.7223	2.936e-03	8.630e-02
ITGAX	integrin subunit alpha X	273.868	-4.177e-02	0.019291	3.125e-02	0.7240	1.087e-03	3.324e-01
NDUFB4	NADH:ubiquinone oxidoreductase subunit B4	35.547	6.046e-02	0.027963	3.132e-02	0.7244	3.044e-03	4.049e-01
CXCR3	C-X-C motif chemokine receptor 3	8.750	-6.606e-02	0.030560	3.138e-02	0.7245	4.853e-03	4.317e-03
RUBCN	rubicon autophagy regulator	38.951	-3.297e-02	0.015246	3.138e-02	0.7235	1.000e-03	2.686e-01
TIGD7	tigger transposable element derived 7	30.305	-6.122e-02	0.028326	3.160e-02	0.7271	2.717e-03	1.397e-01
XIAP	X-linked inhibitor of apoptosis	93.945	1.650e-01	0.076407	3.163e-02	0.7266	4.298e-03	4.527e-01
PPCDC	phosphopantothenoylcysteine decarboxylase	46.849	-5.411e-02	0.025068	3.170e-02	0.7271	3.004e-03	9.773e-02
COPS2	COP9 signalosome subunit 2	83.401	-4.469e-02	0.020711	3.174e-02	0.7267	1.359e-03	8.815e-01
CSNK1D	casein kinase 1 delta	132.411	-4.151e-02	0.019233	3.176e-02	0.7259	1.905e-03	6.932e-01
ABI1	abl interactor 1	237.024	-4.520e-02	0.020956	3.184e-02	0.7264	1.373e-03	5.531e-01
STRN	striatin	130.595	2.157e-02	0.010000	3.185e-02	0.7254	7.800e-04	6.750e-01
ELL2	elongation factor for RNA polymerase II 2	35.758	4.829e-02	0.022413	3.196e-02	0.7267	2.622e-03	3.990e-01
PKP2	plakophilin 2	6.245	8.865e-02	0.041208	3.203e-02	0.7272	2.040e-03	5.934e-01
TM7SF2	transmembrane 7 superfamily member 2	8.475	-8.298e-02	0.038541	3.205e-02	0.7263	3.436e-03	9.516e-01
EPC1	enhancer of polycomb homolog 1	167.926	-2.175e-02	0.010123	3.213e-02	0.7269	4.676e-04	3.028e-01
PATL2	PAT1 homolog 2	36.128	-5.009e-02	0.023264	3.216e-02	0.7264	2.177e-03	9.560e-01
SYTL2	synaptotagmin like 2	92.194	-3.967e-02	0.018426	3.218e-02	0.7255	1.646e-03	5.321e-01
GPCPD1	glycerophosphocholine phosphodiesterase 1	407.737	-2.601e-02	0.012093	3.235e-02	0.7283	6.549e-04	2.863e-01
SHLD2	shieldin complex subunit 2	32.649	-4.697e-02	0.021868	3.246e-02	0.7294	1.548e-03	9.760e-01
NKIRAS1	NFKB inhibitor interacting Ras like 1	8.890	6.434e-02	0.029965	3.248e-02	0.7287	5.607e-03	9.846e-01
BTNL8	butyrophilin like 8	37.706	-5.414e-02	0.025186	3.248e-02	0.7275	1.828e-03	1.379e-02
CELF5	CUGBP Elav-like family member 5	2.623	-2.203e-01	0.102799	3.255e-02	0.7278	3.106e-03	2.282e-01
STRN3	striatin 3	54.547	-3.361e-02	0.015653	3.259e-02	0.7275	1.455e-03	1.855e-01
YIPF2	Yip1 domain family member 2	14.081	6.185e-02	0.028836	3.267e-02	0.7280	4.191e-03	5.090e-01
BRD8	bromodomain containing 8	56.102	-2.972e-02	0.013870	3.300e-02	0.7341	3.229e-03	9.436e-01
KRT77	keratin 77	2.752	-1.955e-01	0.091422	3.302e-02	0.7334	5.893e-06	1.421e-01
PIP4P1	phosphatidylinositol-4,5-bisphosphate 4-phosphatase 1	42.042	-3.413e-02	0.015939	3.302e-02	0.7322	3.389e-03	5.887e-01
COA4	cytochrome c oxidase assembly factor 4 homolog	18.046	5.042e-02	0.023556	3.305e-02	0.7318	2.898e-03	4.787e-01
KMT2B	lysine methyltransferase 2B	25.671	-5.839e-02	0.027279	3.307e-02	0.7309	1.982e-03	7.136e-01
C5orf51	chromosome 5 open reading frame 51	39.537	3.186e-02	0.014879	3.309e-02	0.7301	1.266e-03	1.467e-01
GLB1L3	galactosidase beta 1 like 3	11.550	-7.160e-02	0.033485	3.315e-02	0.7303	1.612e-03	7.394e-01
TSPO	translocator protein	87.186	4.377e-02	0.020448	3.316e-02	0.7292	1.771e-03	6.327e-01
GTPBP1	GTP binding protein 1	92.472	-3.321e-02	0.015522	3.326e-02	0.7304	1.667e-03	5.990e-01
BICD1	BICD cargo adaptor 1	33.769	4.242e-02	0.019844	3.335e-02	0.7310	2.388e-03	5.817e-01
MPND	MPN domain containing	9.230	-6.345e-02	0.029724	3.350e-02	0.7333	3.384e-03	1.272e-01
NEK7	NIMA related kinase 7	308.959	-3.269e-02	0.015301	3.353e-02	0.7327	8.629e-04	4.624e-01
GLMN	glomulin, FKBP associated protein	10.896	-7.114e-02	0.033395	3.360e-02	0.7330	1.707e-03	4.963e-02
PHC2	polyhomeotic homolog 2	211.663	3.059e-02	0.014331	3.364e-02	0.7326	6.147e-04	9.716e-01
TOR1AIP1	torsin 1A interacting protein 1	219.034	-3.461e-02	0.016219	3.370e-02	0.7327	9.806e-04	9.659e-01
ACAP1	ArfGAP with coiled-coil, ankyrin repeat and PH domains 1	180.712	-2.971e-02	0.013921	3.373e-02	0.7322	1.296e-03	8.920e-01
EIF6	eukaryotic translation initiation factor 6	52.613	3.214e-02	0.015068	3.373e-02	0.7311	9.218e-04	7.830e-01
ZNF233	zinc finger protein 233	5.078	-9.718e-02	0.045630	3.374e-02	0.7302	1.609e-03	8.039e-01
ORC2	origin recognition complex subunit 2	55.203	-4.244e-02	0.019905	3.377e-02	0.7295	1.930e-03	6.951e-01
HPRT1	hypoxanthine phosphoribosyltransferase 1	16.364	-4.913e-02	0.023057	3.378e-02	0.7287	1.216e-03	7.080e-01
SCAMP2	secretory carrier membrane protein 2	37.970	3.773e-02	0.017694	3.382e-02	0.7283	2.557e-03	6.065e-02
COX7A2L	cytochrome c oxidase subunit 7A2 like	69.727	-4.156e-02	0.019499	3.383e-02	0.7274	3.094e-03	9.940e-01
LOXL4	lysyl oxidase like 4	8.181	-6.876e-02	0.032282	3.387e-02	0.7270	1.443e-03	8.333e-01
EYS	eyes shut homolog	32.525	4.340e-02	0.020421	3.400e-02	0.7286	2.896e-03	1.699e-02
SLC26A11	solute carrier family 26 member 11	16.441	-5.989e-02	0.028125	3.402e-02	0.7279	2.427e-03	4.763e-01
FMNL2	formin like 2	19.983	4.582e-02	0.021525	3.408e-02	0.7281	3.863e-03	8.574e-01
L3MBTL2	L3MBTL histone methyl-lysine binding protein 2	38.236	-4.228e-02	0.019906	3.411e-02	0.7274	5.075e-03	3.076e-01
H3C12	H3 clustered histone 12	6.931	1.101e-01	0.051752	3.412e-02	0.7267	4.667e-03	3.660e-01
SHISAL2A	shisa like 2A	9.076	-6.325e-02	0.029755	3.431e-02	0.7294	2.421e-03	7.177e-02
HAAO	3-hydroxyanthranilate 3,4-dioxygenase	2.946	-1.362e-01	0.064144	3.438e-02	0.7299	2.874e-03	9.711e-01
SH3BGRL3	SH3 domain binding glutamate rich protein like 3	127.048	3.935e-02	0.018527	3.451e-02	0.7314	7.838e-04	9.423e-01
ACSF3	acyl-CoA synthetase family member 3	55.879	-9.239e-02	0.043595	3.451e-02	0.7302	4.267e-03	7.899e-01
LAX1	lymphocyte transmembrane adaptor 1	33.435	5.990e-02	0.028211	3.451e-02	0.7292	5.527e-03	3.002e-01
TBL1XR1	transducin beta like 1 X-linked receptor 1	287.295	-4.585e-02	0.021643	3.457e-02	0.7292	1.416e-03	6.966e-01
PPP1R12A	protein phosphatase 1 regulatory subunit 12A	387.158	-2.190e-02	0.010318	3.470e-02	0.7309	3.981e-04	4.863e-01
HDGFL2	HDGF like 2	22.737	4.332e-02	0.020431	3.474e-02	0.7306	1.818e-03	5.049e-01
C20orf144	chromosome 20 open reading frame 144	4.346	-9.834e-02	0.046446	3.476e-02	0.7298	1.605e-03	2.867e-01
DACH1	dachshund family transcription factor 1	7.924	8.334e-02	0.039339	3.487e-02	0.7311	4.503e-03	5.994e-01
CNOT6L	CCR4-NOT transcription complex subunit 6 like	295.124	-4.306e-02	0.020369	3.497e-02	0.7320	1.124e-03	4.967e-01
CD44	CD44 molecule (Indian blood group)	412.513	-8.689e-02	0.041012	3.498e-02	0.7310	2.173e-03	2.783e-01
RPP38	ribonuclease P/MRP subunit p38	10.443	-8.430e-02	0.039832	3.503e-02	0.7309	4.246e-03	9.525e-01
PHF5A	PHD finger protein 5A	17.567	-6.031e-02	0.028492	3.504e-02	0.7299	2.411e-03	6.202e-01
DIP2C	disco interacting protein 2 homolog C	19.777	-5.625e-02	0.026572	3.506e-02	0.7292	1.678e-03	5.053e-01
RUBCNL	rubicon like autophagy enhancer	99.494	-4.443e-02	0.020978	3.507e-02	0.7283	1.739e-03	4.936e-01
ARIH2	ariadne RBR E3 ubiquitin protein ligase 2	90.110	6.696e-02	0.031636	3.511e-02	0.7280	1.889e-03	9.888e-01
GDAP2	ganglioside induced differentiation associated protein 2	126.349	2.897e-02	0.013722	3.520e-02	0.7288	9.095e-04	1.300e-01
NKAPD1	NKAP domain containing 1	43.242	-7.374e-02	0.034899	3.542e-02	0.7322	3.091e-03	7.613e-01
SP140L	SP140 nuclear body protein like	44.379	-3.613e-02	0.017108	3.550e-02	0.7327	2.662e-03	1.267e-01
FAM92A	family with sequence similarity 92 member A	6.862	-1.256e-01	0.059502	3.553e-02	0.7321	3.968e-03	4.864e-02
COPB2	coatomer protein complex subunit beta 2	178.603	1.926e-02	0.009116	3.557e-02	0.7319	6.008e-04	4.741e-01
FGL2	fibrinogen like 2	1515.126	-3.181e-02	0.015068	3.571e-02	0.7336	7.250e-04	4.484e-01
AR	androgen receptor	6.622	-1.290e-01	0.061291	3.573e-02	0.7330	2.759e-03	9.170e-01
KSR1	kinase suppressor of ras 1	40.184	-7.429e-02	0.035228	3.579e-02	0.7332	2.181e-03	2.450e-01
CHD7	chromodomain helicase DNA binding protein 7	81.967	3.136e-02	0.014866	3.580e-02	0.7322	2.249e-03	6.045e-01
NUDT9	nudix hydrolase 9	15.137	6.256e-02	0.029687	3.589e-02	0.7329	3.450e-03	6.703e-01
HAUS5	HAUS augmin like complex subunit 5	8.958	8.675e-02	0.041180	3.592e-02	0.7323	2.567e-03	5.580e-01
KLF12	Kruppel like factor 12	205.483	-1.963e-02	0.009311	3.592e-02	0.7313	4.993e-04	2.106e-02
HDAC4	histone deacetylase 4	130.041	2.508e-02	0.011903	3.600e-02	0.7317	1.579e-07	1.159e-01
ANKRD13B	ankyrin repeat domain 13B	3.124	-1.302e-01	0.061970	3.605e-02	0.7317	1.833e-03	4.415e-01
PILRB	paired immunoglobin like type 2 receptor beta	33.759	-8.076e-02	0.038367	3.611e-02	0.7318	3.103e-03	7.035e-01
ZBTB18	zinc finger and BTB domain containing 18	171.734	-2.588e-02	0.012295	3.617e-02	0.7320	9.424e-04	2.579e-01
CBX7	chromobox 7	133.138	-3.202e-02	0.015215	3.626e-02	0.7327	2.257e-03	5.772e-01
CADM3	cell adhesion molecule 3	2.643	-1.746e-01	0.083168	3.629e-02	0.7321	2.271e-03	1.040e-02
WDR91	WD repeat domain 91	35.938	-4.600e-02	0.021874	3.629e-02	0.7310	5.145e-03	2.003e-01
GBP1	guanylate binding protein 1	186.544	-5.667e-02	0.026937	3.629e-02	0.7299	1.637e-03	3.715e-01
CLHC1	clathrin heavy chain linker domain containing 1	5.113	1.141e-01	0.054289	3.629e-02	0.7288	4.432e-03	6.230e-01
ATP8B1	ATPase phospholipid transporting 8B1	9.320	-7.211e-02	0.034338	3.638e-02	0.7295	1.464e-03	8.787e-01
PCNA	proliferating cell nuclear antigen	37.697	3.597e-02	0.017119	3.640e-02	0.7288	9.575e-04	7.779e-02
IPCEF1	interaction protein for cytohesin exchange factors 1	107.160	3.268e-02	0.015562	3.657e-02	0.7311	1.196e-03	8.948e-01
MAGEF1	MAGE family member F1	11.323	-5.049e-02	0.024053	3.657e-02	0.7301	2.970e-03	3.127e-02
KDM4D	lysine demethylase 4D	2.782	-1.492e-01	0.071202	3.659e-02	0.7294	1.960e-03	8.897e-02
ATG16L2	autophagy related 16 like 2	209.910	-3.551e-02	0.016917	3.668e-02	0.7301	9.804e-04	7.254e-01
UBASH3B	ubiquitin associated and SH3 domain containing B	76.322	2.926e-02	0.013942	3.674e-02	0.7302	2.053e-03	2.593e-01
CLTA	clathrin light chain A	52.317	2.806e-02	0.013379	3.679e-02	0.7301	8.951e-04	9.847e-01
MORC3	MORC family CW-type zinc finger 3	221.383	-3.514e-02	0.016762	3.690e-02	0.7312	9.174e-04	7.641e-01
COMT	catechol-O-methyltransferase	27.462	4.847e-02	0.023124	3.694e-02	0.7311	3.910e-03	6.612e-01
PTGS2	prostaglandin-endoperoxide synthase 2	73.825	-5.674e-02	0.027094	3.708e-02	0.7326	1.785e-03	2.501e-01
TONSL	tonsoku like, DNA repair protein	5.569	-9.042e-02	0.043248	3.712e-02	0.7323	1.350e-03	8.746e-01
RGS2	regulator of G protein signaling 2	808.278	-4.293e-02	0.020502	3.717e-02	0.7323	6.410e-04	8.333e-01
H1-10	H1.10 linker histone	38.289	-4.607e-02	0.022017	3.718e-02	0.7313	1.238e-03	2.901e-02
SLC41A2	solute carrier family 41 member 2	4.788	1.076e-01	0.051459	3.729e-02	0.7325	2.928e-03	2.966e-01
CHD3	chromodomain helicase DNA binding protein 3	221.832	-2.745e-02	0.013124	3.739e-02	0.7335	1.107e-03	5.851e-01
PTGER2	prostaglandin E receptor 2	69.035	3.443e-02	0.016474	3.748e-02	0.7340	1.149e-03	1.708e-01
ERVFRD-1	endogenous retrovirus group FRD member 1, envelope	9.511	6.017e-02	0.028814	3.748e-02	0.7330	1.173e-03	9.514e-01
FRS3	fibroblast growth factor receptor substrate 3	4.043	1.056e-01	0.050636	3.749e-02	0.7322	2.531e-03	9.348e-01
THAP5	THAP domain containing 5	71.691	-4.023e-02	0.019253	3.750e-02	0.7312	1.082e-03	8.960e-01
TLNRD1	talin rod domain containing 1	21.932	-4.096e-02	0.019610	3.754e-02	0.7311	3.516e-03	9.118e-01
ZNF816	zinc finger protein 816	28.374	-5.238e-02	0.025102	3.772e-02	0.7334	1.444e-03	9.263e-01
PHPT1	phosphohistidine phosphatase 1	14.159	4.606e-02	0.022071	3.772e-02	0.7324	4.285e-03	3.532e-01
KCNMB4	potassium calcium-activated channel subfamily M regulatory beta subunit 4	4.679	-9.794e-02	0.047033	3.781e-02	0.7330	1.437e-03	6.016e-01
GPBP1L1	GC-rich promoter binding protein 1 like 1	158.292	-2.554e-02	0.012244	3.789e-02	0.7335	9.916e-04	5.321e-01
APPL2	adaptor protein, phosphotyrosine interacting with PH domain and leucine zipper 2	70.840	-2.860e-02	0.013716	3.792e-02	0.7330	1.335e-03	9.449e-01
KCNE1	potassium voltage-gated channel subfamily E regulatory subunit 1	15.809	9.257e-02	0.044422	3.799e-02	0.7333	4.424e-03	6.982e-01
BYSL	bystin like	17.594	4.499e-02	0.021591	3.802e-02	0.7328	3.646e-03	9.609e-01
MAN1C1	mannosidase alpha class 1C member 1	32.380	-5.081e-02	0.024372	3.803e-02	0.7321	4.219e-03	2.151e-01
FAM47C	family with sequence similarity 47 member C	2.659	-1.684e-01	0.080924	3.804e-02	0.7311	4.521e-03	9.747e-01
SLC35E2A	solute carrier family 35 member E2A	30.425	-4.921e-02	0.023619	3.811e-02	0.7314	2.173e-03	6.763e-01
XPO4	exportin 4	92.523	2.409e-02	0.011570	3.822e-02	0.7324	8.008e-04	4.455e-01
ZNF804A	zinc finger protein 804A	3.814	1.276e-01	0.061399	3.830e-02	0.7330	5.403e-03	7.452e-01
ARL4C	ADP ribosylation factor like GTPase 4C	157.361	-3.312e-02	0.015909	3.830e-02	0.7320	1.099e-03	7.699e-01
LIMS2	LIM zinc finger domain containing 2	13.108	-7.394e-02	0.035547	3.831e-02	0.7312	2.749e-03	7.978e-01
SLC27A4	solute carrier family 27 member 4	16.386	4.297e-02	0.020704	3.843e-02	0.7323	2.626e-03	7.049e-01
NPLOC4	NPL4 homolog, ubiquitin recognition factor	112.883	2.958e-02	0.014217	3.846e-02	0.7318	1.521e-03	1.919e-01
HNRNPDL	heterogeneous nuclear ribonucleoprotein D like	286.747	-3.289e-02	0.015859	3.856e-02	0.7327	5.145e-04	1.448e-02
JADE3	jade family PHD finger 3	7.336	8.735e-02	0.042058	3.857e-02	0.7318	4.907e-03	7.914e-01
ZNRD2	zinc ribbon domain containing 2	7.753	8.133e-02	0.039177	3.857e-02	0.7309	3.391e-03	4.477e-01
SNX8	sorting nexin 8	18.621	4.375e-02	0.021072	3.872e-02	0.7328	1.258e-03	2.004e-01
ZC2HC1A	zinc finger C2HC-type containing 1A	12.468	-6.396e-02	0.030825	3.890e-02	0.7350	2.025e-03	7.613e-01
IGDCC3	immunoglobulin superfamily DCC subclass member 3	3.048	-1.962e-01	0.094783	3.895e-02	0.7349	2.052e-03	8.223e-01
ZNF444	zinc finger protein 444	10.951	-1.112e-01	0.053666	3.895e-02	0.7339	2.584e-03	8.256e-01
PCNX1	pecanex 1	529.419	3.542e-02	0.017076	3.897e-02	0.7333	1.420e-03	7.517e-01
AHCYL1	adenosylhomocysteinase like 1	72.496	-2.606e-02	0.012571	3.901e-02	0.7330	1.171e-03	2.270e-01
TAF1D	TATA-box binding protein associated factor, RNA polymerase I subunit D	116.440	-3.684e-02	0.017772	3.912e-02	0.7341	1.192e-03	1.183e-01
TMEM218	transmembrane protein 218	27.764	4.691e-02	0.022694	3.919e-02	0.7343	3.453e-03	5.806e-02
EIF4E3	eukaryotic translation initiation factor 4E family member 3	340.161	-3.051e-02	0.014725	3.920e-02	0.7335	7.632e-04	1.803e-01
MAGEH1	MAGE family member H1	16.283	-4.570e-02	0.022087	3.931e-02	0.7344	3.151e-03	8.334e-01
ESD	esterase D	70.380	2.534e-02	0.012243	3.933e-02	0.7339	6.078e-04	9.106e-01
FAM47E	family with sequence similarity 47 member E	2.802	-1.404e-01	0.067978	3.936e-02	0.7335	1.702e-03	3.737e-01
ZC3H12A	zinc finger CCCH-type containing 12A	30.850	-3.651e-02	0.017643	3.939e-02	0.7330	3.698e-03	8.565e-01
FCN1	ficolin 1	1182.629	3.704e-02	0.017892	3.942e-02	0.7324	1.032e-03	6.424e-02
PTOV1	PTOV1 extended AT-hook containing adaptor protein	40.569	-4.823e-02	0.023319	3.943e-02	0.7317	2.244e-03	8.069e-01
ABCA2	ATP binding cassette subfamily A member 2	42.229	-4.138e-02	0.020001	3.945e-02	0.7310	1.927e-03	3.818e-01
MS4A4E	membrane spanning 4-domains A4E	6.263	6.077e-02	0.029385	3.946e-02	0.7303	3.888e-03	8.114e-01
LAMB2	laminin subunit beta 2	5.785	1.309e-01	0.063408	3.951e-02	0.7302	3.475e-03	2.570e-01
FBXO25	F-box protein 25	28.756	9.947e-02	0.048123	3.954e-02	0.7296	3.494e-03	9.086e-01
PIK3C3	phosphatidylinositol 3-kinase catalytic subunit type 3	102.892	3.419e-02	0.016581	3.966e-02	0.7309	1.391e-03	8.977e-01
USF3	upstream transcription factor family member 3	142.915	2.197e-02	0.010636	3.980e-02	0.7325	5.598e-04	1.948e-01
MOCS1	molybdenum cofactor synthesis 1	4.199	-1.528e-01	0.074180	3.984e-02	0.7321	2.077e-03	9.729e-01
H4C3	H4 clustered histone 3	68.410	-5.070e-02	0.024559	3.990e-02	0.7324	1.444e-03	6.783e-02
MEFV	MEFV innate immuity regulator, pyrin	263.052	-2.466e-02	0.011947	3.991e-02	0.7315	4.447e-04	6.354e-01
RFX1	regulatory factor X1	8.676	-8.102e-02	0.039297	3.994e-02	0.7310	2.779e-03	7.386e-01
C17orf107	chromosome 17 open reading frame 107	4.529	-1.302e-01	0.063185	4.000e-02	0.7312	3.539e-05	3.292e-01
ZNF597	zinc finger protein 597	22.514	4.050e-02	0.019643	4.011e-02	0.7321	4.251e-03	7.254e-02
TTC17	tetratricopeptide repeat domain 17	173.774	1.963e-02	0.009523	4.016e-02	0.7320	5.130e-04	1.236e-01
NUB1	negative regulator of ubiquitin like proteins 1	131.923	-3.235e-02	0.015702	4.024e-02	0.7326	8.084e-04	4.671e-01
CD8A	CD8a molecule	111.550	-3.486e-02	0.016919	4.028e-02	0.7323	8.630e-04	6.883e-02
TOR1AIP2	torsin 1A interacting protein 2	161.214	2.158e-02	0.010482	4.048e-02	0.7349	9.859e-04	1.102e-01
RBL2	RB transcriptional corepressor like 2	463.088	-1.767e-02	0.008584	4.050e-02	0.7342	4.593e-04	3.923e-01
KIF27	kinesin family member 27	41.657	4.429e-02	0.021526	4.051e-02	0.7334	1.721e-03	7.192e-01
FANCI	FA complementation group I	15.395	7.777e-02	0.037823	4.053e-02	0.7328	5.170e-03	6.339e-01
NME1	NME/NM23 nucleoside diphosphate kinase 1	10.960	7.144e-02	0.034750	4.056e-02	0.7323	3.538e-03	2.418e-01
PICALM	phosphatidylinositol binding clathrin assembly protein	687.839	-1.854e-02	0.009011	4.059e-02	0.7320	2.788e-04	3.790e-01
MME	membrane metalloendopeptidase	451.600	-5.752e-02	0.027965	4.059e-02	0.7310	1.211e-03	6.399e-01
NDUFS8	NADH:ubiquinone oxidoreductase core subunit S8	23.981	-5.325e-02	0.025905	4.067e-02	0.7313	3.044e-03	9.927e-01
CD86	CD86 molecule	53.224	6.176e-02	0.030054	4.077e-02	0.7322	2.510e-03	9.682e-02
TRPM6	transient receptor potential cation channel subfamily M member 6	55.881	4.907e-02	0.023886	4.086e-02	0.7329	1.966e-03	3.748e-01
NOTCH1	notch receptor 1	167.479	-3.228e-02	0.015717	4.090e-02	0.7325	9.540e-04	4.483e-01
KIF1C	kinesin family member 1C	48.370	2.949e-02	0.014356	4.090e-02	0.7316	1.445e-03	8.091e-01
CD46	CD46 molecule	627.104	-7.293e-02	0.035591	4.091e-02	0.7309	4.335e-03	3.418e-02
NARF	nuclear prelamin A recognition factor	71.322	-3.774e-02	0.018376	4.092e-02	0.7299	1.617e-03	2.337e-01
ADGRE5	adhesion G protein-coupled receptor E5	409.322	-4.178e-02	0.020344	4.092e-02	0.7291	9.821e-04	7.246e-01
E2F3	E2F transcription factor 3	61.281	2.871e-02	0.013985	4.099e-02	0.7293	1.721e-03	1.187e-01
PRDM1	PR/SET domain 1	70.365	4.144e-02	0.020189	4.101e-02	0.7287	1.937e-03	1.207e-01
PTPN9	protein tyrosine phosphatase non-receptor type 9	32.770	3.682e-02	0.017944	4.104e-02	0.7284	2.629e-03	8.693e-01
C16orf82	chromosome 16 open reading frame 82	2.411	-1.589e-01	0.077576	4.105e-02	0.7275	2.734e-03	3.238e-01
ZNF248	zinc finger protein 248	19.223	-1.459e-01	0.071168	4.110e-02	0.7275	3.099e-03	3.012e-01
NUTM2G	NUT family member 2G	3.947	-8.444e-02	0.041215	4.112e-02	0.7268	1.590e-03	3.986e-01
TADA3	transcriptional adaptor 3	56.586	2.814e-02	0.013727	4.123e-02	0.7277	2.536e-03	3.601e-01
ANO9	anoctamin 9	25.905	-4.947e-02	0.024142	4.131e-02	0.7283	2.069e-03	8.198e-01
ARL4A	ADP ribosylation factor like GTPase 4A	25.842	1.228e-01	0.059957	4.131e-02	0.7273	5.218e-03	8.951e-01
PRELID3B	PRELI domain containing 3B	75.499	-2.587e-02	0.012624	4.132e-02	0.7265	7.659e-04	7.193e-01
ZBED2	zinc finger BED-type containing 2	6.343	-7.108e-02	0.034726	4.136e-02	0.7263	2.114e-03	3.996e-01
C11orf49	chromosome 11 open reading frame 49	15.653	-5.204e-02	0.025415	4.137e-02	0.7255	1.599e-03	2.431e-01
LMTK3	lemur tyrosine kinase 3	4.467	-1.252e-01	0.061237	4.138e-02	0.7247	1.688e-03	8.151e-01
FAM220A	family with sequence similarity 220 member A	17.536	-4.281e-02	0.020909	4.139e-02	0.7240	2.112e-03	4.027e-01
CD6	CD6 molecule	58.097	-3.898e-02	0.019026	4.143e-02	0.7238	3.688e-03	6.452e-01
BCL6	BCL6 transcription repressor	233.234	-5.310e-02	0.025920	4.144e-02	0.7230	1.958e-03	7.050e-01
SPN	sialophorin	136.879	-3.855e-02	0.018828	4.153e-02	0.7236	2.101e-03	3.421e-01
WBP1L	WW domain binding protein 1 like	105.988	2.243e-02	0.010956	4.157e-02	0.7234	1.283e-03	3.411e-01
CZIB	CXXC motif containing zinc binding protein	36.599	-3.504e-02	0.017113	4.158e-02	0.7226	3.027e-03	6.408e-01
ADAM15	ADAM metallopeptidase domain 15	35.501	3.857e-02	0.018843	4.160e-02	0.7220	3.340e-03	3.616e-01
UCHL5	ubiquitin C-terminal hydrolase L5	63.554	-5.563e-02	0.027243	4.162e-02	0.7214	1.167e-03	5.985e-01
GDNF	glial cell derived neurotrophic factor	2.733	-1.756e-01	0.085986	4.170e-02	0.7219	1.806e-03	2.498e-01
STARD7	StAR related lipid transfer domain containing 7	112.393	2.463e-02	0.012044	4.176e-02	0.7219	1.024e-03	9.228e-01
BBS5	Bardet-Biedl syndrome 5	4.225	-1.066e-01	0.052298	4.197e-02	0.7247	1.833e-03	7.919e-02
IRF2BPL	interferon regulatory factor 2 binding protein like	63.539	3.528e-02	0.017271	4.200e-02	0.7242	2.149e-03	3.429e-01
ATG13	autophagy related 13	72.603	3.859e-02	0.018898	4.202e-02	0.7237	2.285e-03	9.216e-01
CCAR2	cell cycle and apoptosis regulator 2	73.808	-2.931e-02	0.014357	4.205e-02	0.7233	1.118e-03	8.147e-02
SMIM4	small integral membrane protein 4	7.470	-1.007e-01	0.049421	4.208e-02	0.7228	3.343e-03	2.321e-01
ANAPC1	anaphase promoting complex subunit 1	49.974	2.738e-02	0.013410	4.209e-02	0.7222	1.555e-03	9.663e-01
SNURF	SNRPN upstream reading frame	9.722	-1.288e-01	0.063190	4.223e-02	0.7236	3.119e-03	2.810e-01
DDX58	DExD/H-box helicase 58	241.232	-2.944e-02	0.014442	4.241e-02	0.7257	7.991e-04	5.453e-01
TNRC6C	trinucleotide repeat containing adaptor 6C	74.687	-3.412e-02	0.016739	4.243e-02	0.7251	1.856e-03	7.212e-01
DYNC2LI1	dynein cytoplasmic 2 light intermediate chain 1	3.155	1.393e-01	0.068391	4.245e-02	0.7246	4.156e-03	8.313e-01
SDR39U1	short chain dehydrogenase/reductase family 39U member 1	4.272	1.025e-01	0.050339	4.253e-02	0.7251	3.779e-03	7.788e-01
RNF122	ring finger protein 122	14.175	-4.903e-02	0.024067	4.255e-02	0.7243	4.187e-03	4.136e-01
TRIM23	tripartite motif containing 23	86.777	-2.537e-02	0.012456	4.256e-02	0.7236	4.252e-04	4.309e-01
ARSA	arylsulfatase A	29.372	-4.675e-02	0.022958	4.257e-02	0.7229	1.762e-03	6.663e-01
TMEM184A	transmembrane protein 184A	7.270	-1.044e-01	0.051383	4.281e-02	0.7261	1.247e-03	1.648e-01
HELB	DNA helicase B	130.201	7.059e-02	0.034769	4.282e-02	0.7254	5.050e-03	5.608e-01
ZNF93	zinc finger protein 93	11.498	6.640e-02	0.032660	4.283e-02	0.7246	2.445e-03	4.321e-01
ZNF714	zinc finger protein 714	17.101	-1.552e-01	0.076323	4.288e-02	0.7246	3.790e-03	7.385e-01
LHPP	phospholysine phosphohistidine inorganic pyrophosphate phosphatase	13.270	-5.890e-02	0.028992	4.301e-02	0.7258	3.528e-03	3.208e-01
PDIK1L	PDLIM1 interacting kinase 1 like	25.770	6.294e-02	0.031001	4.309e-02	0.7263	2.493e-03	2.254e-01
TADA2B	transcriptional adaptor 2B	91.834	-3.195e-02	0.015729	4.314e-02	0.7262	1.364e-03	5.216e-01
BCR	BCR activator of RhoGEF and GTPase	58.813	-3.171e-02	0.015608	4.315e-02	0.7254	1.573e-03	4.218e-01
EMC6	ER membrane protein complex subunit 6	2.005	1.698e-01	0.083689	4.318e-02	0.7250	3.204e-03	4.740e-01
ZMPSTE24	zinc metallopeptidase STE24	81.019	2.388e-02	0.011763	4.322e-02	0.7249	9.133e-04	4.558e-01
FBXO39	F-box protein 39	2.556	-1.727e-01	0.085217	4.323e-02	0.7241	1.852e-03	3.933e-01
KPNA6	karyopherin subunit alpha 6	94.753	2.492e-02	0.012271	4.323e-02	0.7232	1.158e-03	7.237e-01
LYSMD4	LysM domain containing 4	22.146	-3.921e-02	0.019313	4.326e-02	0.7227	2.325e-03	7.348e-01
MAF1	MAF1 homolog, negative regulator of RNA polymerase III	94.412	3.243e-02	0.015974	4.329e-02	0.7223	7.644e-04	8.216e-01
THYN1	thymocyte nuclear protein 1	27.255	4.449e-02	0.021929	4.330e-02	0.7216	1.807e-03	5.895e-01
DHX57	DExH-box helicase 57	46.966	3.445e-02	0.016978	4.338e-02	0.7221	4.062e-03	7.927e-01
TMC8	transmembrane channel like 8	107.294	-6.091e-02	0.030030	4.346e-02	0.7225	2.085e-03	6.449e-02
ATP6V0B	ATPase H+ transporting V0 subunit b	99.069	-3.186e-02	0.015714	4.352e-02	0.7226	9.235e-04	5.944e-01
CXorf56	chromosome X open reading frame 56	19.435	-5.277e-02	0.026031	4.355e-02	0.7222	5.184e-03	1.196e-01
KDSR	3-ketodihydrosphingosine reductase	34.798	3.699e-02	0.018245	4.355e-02	0.7213	2.906e-03	9.311e-01
PIEZO1	piezo type mechanosensitive ion channel component 1	68.519	-4.589e-02	0.022648	4.361e-02	0.7214	2.577e-03	6.548e-01
WRAP73	WD repeat containing, antisense to TP73	41.463	-3.665e-02	0.018091	4.368e-02	0.7217	2.459e-03	9.798e-01
RCN3	reticulocalbin 3	7.128	-7.480e-02	0.036979	4.380e-02	0.7228	1.659e-03	1.741e-01
FBXW5	F-box and WD repeat domain containing 5	68.452	3.232e-02	0.015966	4.383e-02	0.7225	8.877e-04	4.621e-01
SEC61G	SEC61 translocon gamma subunit	26.650	4.620e-02	0.022843	4.390e-02	0.7227	1.017e-03	2.254e-01
PRRC2B	proline rich coiled-coil 2B	125.288	-3.871e-02	0.019132	4.398e-02	0.7230	2.059e-03	4.684e-01
CLCN5	chloride voltage-gated channel 5	17.468	-7.982e-02	0.039463	4.398e-02	0.7222	4.480e-03	1.581e-01
MMRN1	multimerin 1	24.219	6.471e-02	0.031993	4.405e-02	0.7225	1.805e-03	8.911e-01
ERN1	endoplasmic reticulum to nucleus signaling 1	137.794	2.865e-02	0.014175	4.421e-02	0.7243	2.711e-07	8.574e-01
PROSER3	proline and serine rich 3	7.707	9.223e-02	0.045707	4.422e-02	0.7234	1.382e-03	8.244e-02
STAT6	signal transducer and activator of transcription 6	413.181	-3.231e-02	0.015985	4.424e-02	0.7229	9.652e-04	6.793e-01
ZNF619	zinc finger protein 619	22.255	-7.121e-02	0.035266	4.433e-02	0.7235	3.235e-03	8.034e-01
ARPC5L	actin related protein 2/3 complex subunit 5 like	34.502	-3.498e-02	0.017338	4.454e-02	0.7261	3.022e-03	3.515e-01
VASH1	vasohibin 1	38.953	4.256e-02	0.021094	4.460e-02	0.7261	2.297e-03	2.788e-02
ARF6	ADP ribosylation factor 6	189.313	-2.730e-02	0.013533	4.462e-02	0.7256	9.299e-04	1.235e-01
ARL5A	ADP ribosylation factor like GTPase 5A	137.341	-3.095e-02	0.015346	4.471e-02	0.7262	5.658e-04	5.822e-01
C7orf50	chromosome 7 open reading frame 50	25.208	-3.886e-02	0.019274	4.471e-02	0.7253	1.912e-03	8.460e-02
PTPN23	protein tyrosine phosphatase non-receptor type 23	18.643	-5.338e-02	0.026510	4.488e-02	0.7272	1.413e-03	3.084e-01
SEMA4C	semaphorin 4C	30.016	-4.191e-02	0.020807	4.491e-02	0.7268	2.925e-03	1.924e-01
ACBD5	acyl-CoA binding domain containing 5	60.438	-2.503e-02	0.012430	4.499e-02	0.7273	8.761e-04	5.058e-01
SLC45A4	solute carrier family 45 member 4	178.610	-3.000e-02	0.014903	4.507e-02	0.7276	8.447e-04	7.636e-01
HDGF	heparin binding growth factor	291.364	3.218e-02	0.015990	4.509e-02	0.7272	4.438e-04	5.748e-01
TSNARE1	t-SNARE domain containing 1	14.428	-4.795e-02	0.023835	4.511e-02	0.7265	1.450e-03	3.995e-01
NUP210L	nucleoporin 210 like	7.537	-7.737e-02	0.038472	4.514e-02	0.7262	1.717e-03	9.774e-01
KIF14	kinesin family member 14	7.452	1.113e-01	0.055353	4.514e-02	0.7253	3.749e-03	2.385e-01
CACNB2	calcium voltage-gated channel auxiliary subunit beta 2	8.367	-1.190e-01	0.059350	4.539e-02	0.7284	2.456e-03	9.987e-01
EIF4G3	eukaryotic translation initiation factor 4 gamma 3	77.298	2.918e-02	0.014517	4.540e-02	0.7278	1.957e-03	2.494e-01
MLLT3	MLLT3 super elongation complex subunit	56.772	-3.311e-02	0.016481	4.551e-02	0.7286	2.070e-03	5.583e-01
TMEM266	transmembrane protein 266	7.467	-9.365e-02	0.046737	4.563e-02	0.7296	1.201e-03	8.814e-01
GYS1	glycogen synthase 1	21.234	-3.775e-02	0.018818	4.571e-02	0.7300	2.414e-03	9.152e-01
ZFAND5	zinc finger AN1-type containing 5	230.889	-3.504e-02	0.017457	4.574e-02	0.7296	6.923e-04	2.556e-01
UBE3D	ubiquitin protein ligase E3D	10.456	8.795e-02	0.043871	4.582e-02	0.7301	4.355e-03	2.134e-01
GMIP	GEM interacting protein	127.967	-2.751e-02	0.013717	4.584e-02	0.7296	5.252e-04	3.112e-01
CHEK2	checkpoint kinase 2	11.871	-6.878e-02	0.034327	4.590e-02	0.7296	2.577e-03	9.991e-01
ZNF580	zinc finger protein 580	13.718	-5.505e-02	0.027517	4.594e-02	0.7294	2.653e-03	9.423e-01
P2RY13	purinergic receptor P2Y13	172.104	-3.244e-02	0.016197	4.610e-02	0.7310	5.933e-04	3.510e-01
CNEP1R1	CTD nuclear envelope phosphatase 1 regulatory subunit 1	63.180	-6.064e-02	0.030285	4.610e-02	0.7303	2.126e-03	3.247e-01
ACTR2	actin related protein 2	463.097	3.860e-02	0.019269	4.611e-02	0.7295	1.400e-03	3.794e-01
TMEM167A	transmembrane protein 167A	161.481	-2.307e-02	0.011516	4.613e-02	0.7289	6.882e-04	4.975e-01
CNNM4	cyclin and CBS domain divalent metal cation transport mediator 4	19.297	-4.319e-02	0.021581	4.621e-02	0.7294	1.110e-03	7.194e-01
ELAVL4	ELAV like RNA binding protein 4	2.841	-1.545e-01	0.077340	4.628e-02	0.7296	1.887e-03	4.123e-01
TPM2	tropomyosin 2	6.863	-8.001e-02	0.040013	4.634e-02	0.7296	1.889e-03	6.513e-01
FAM177B	family with sequence similarity 177 member B	3.351	1.283e-01	0.064153	4.646e-02	0.7308	2.993e-03	8.205e-01
RNASE6	ribonuclease A family member k6	47.371	4.530e-02	0.022656	4.650e-02	0.7305	1.131e-03	7.479e-01
ASF1B	anti-silencing function 1B histone chaperone	16.856	5.426e-02	0.027165	4.665e-02	0.7321	2.483e-03	6.476e-01
RANBP6	RAN binding protein 6	74.283	-2.942e-02	0.014728	4.673e-02	0.7324	6.688e-04	3.709e-01
CEP97	centrosomal protein 97	54.809	5.030e-02	0.025191	4.677e-02	0.7322	3.779e-03	4.261e-01
TRAPPC2L	trafficking protein particle complex 2 like	19.365	-5.966e-02	0.029998	4.721e-02	0.7382	2.665e-03	6.321e-01
MVP	major vault protein	284.364	-2.107e-02	0.010569	4.725e-02	0.7379	4.541e-04	3.388e-01
ATP6V1E1	ATPase H+ transporting V1 subunit E1	111.586	3.047e-02	0.015290	4.725e-02	0.7371	6.262e-04	9.001e-01
TACC1	transforming acidic coiled-coil containing protein 1	205.699	6.345e-02	0.031847	4.730e-02	0.7369	1.776e-03	3.293e-01
GALM	galactose mutarotase	25.240	-3.874e-02	0.019470	4.750e-02	0.7393	2.100e-03	1.379e-01
DCX	doublecortin	3.061	-1.763e-01	0.088734	4.754e-02	0.7391	3.755e-03	8.534e-01
CYB5A	cytochrome b5 type A	18.917	-6.333e-02	0.031841	4.762e-02	0.7395	2.289e-03	7.589e-01
GPR137B	G protein-coupled receptor 137B	16.484	5.067e-02	0.025484	4.764e-02	0.7389	4.521e-03	8.428e-01
ZNF521	zinc finger protein 521	5.988	-1.070e-01	0.053918	4.765e-02	0.7381	1.050e-03	4.062e-01
ATG2A	autophagy related 2A	51.560	-4.265e-02	0.021461	4.782e-02	0.7400	2.478e-03	5.261e-01
MORN3	MORN repeat containing 3	2.222	-1.504e-01	0.075871	4.789e-02	0.7402	2.998e-03	6.745e-01
MS4A14	membrane spanning 4-domains A14	20.772	5.331e-02	0.026841	4.796e-02	0.7405	2.305e-03	4.442e-01
SFMBT2	Scm like with four mbt domains 2	65.909	2.950e-02	0.014851	4.799e-02	0.7400	1.852e-03	1.180e-01
NSUN2	NOP2/Sun RNA methyltransferase 2	77.040	2.885e-02	0.014530	4.799e-02	0.7392	2.160e-03	6.951e-01
TPST1	tyrosylprotein sulfotransferase 1	20.463	6.800e-02	0.034255	4.803e-02	0.7390	1.939e-03	8.124e-01
RSU1	Ras suppressor protein 1	105.628	4.583e-02	0.023083	4.804e-02	0.7383	1.939e-03	3.952e-01
PLCL1	phospholipase C like 1 (inactive)	31.282	3.748e-02	0.018883	4.817e-02	0.7394	2.752e-03	9.175e-01
SSRP1	structure specific recognition protein 1	51.576	-2.854e-02	0.014390	4.828e-02	0.7403	2.976e-03	3.800e-02
ARRDC3	arrestin domain containing 3	549.870	-3.569e-02	0.018010	4.847e-02	0.7424	8.109e-04	8.707e-01
ITGA1	integrin subunit alpha 1	21.466	6.176e-02	0.031167	4.848e-02	0.7416	2.122e-03	6.603e-01
SEC11A	SEC11 homolog A, signal peptidase complex subunit	69.702	5.459e-02	0.027555	4.849e-02	0.7409	1.900e-03	8.090e-02
SEL1L3	SEL1L family member 3	128.322	3.345e-02	0.016878	4.850e-02	0.7402	1.759e-03	9.069e-01
ZNF668	zinc finger protein 668	7.678	6.766e-02	0.034190	4.860e-02	0.7409	2.120e-03	3.761e-01
CCDC15	coiled-coil domain containing 15	14.404	5.706e-02	0.028820	4.865e-02	0.7409	2.588e-03	7.495e-01
TREX1	three prime repair exonuclease 1	8.331	1.058e-01	0.053474	4.874e-02	0.7414	2.959e-03	8.370e-01
CD72	CD72 molecule	16.745	-5.331e-02	0.026938	4.877e-02	0.7410	2.339e-03	4.931e-01
IFITM1	interferon induced transmembrane protein 1	194.216	-1.158e-01	0.058506	4.882e-02	0.7409	4.333e-03	6.115e-01
CCDC120	coiled-coil domain containing 120	4.453	-9.899e-02	0.050117	4.884e-02	0.7403	2.726e-03	8.707e-01
C1GALT1	core 1 synthase, glycoprotein-N-acetylgalactosamine 3-beta-galactosyltransferase 1	137.766	-2.117e-02	0.010701	4.890e-02	0.7405	5.006e-04	2.556e-01
CLUAP1	clusterin associated protein 1	21.960	-8.173e-02	0.041336	4.891e-02	0.7398	4.699e-03	8.743e-01
PHOSPHO1	phosphoethanolamine/phosphocholine phosphatase 1	135.875	-5.497e-02	0.027796	4.893e-02	0.7393	1.146e-03	7.901e-02
FBXL5	F-box and leucine rich repeat protein 5	764.931	-2.003e-02	0.010131	4.906e-02	0.7403	2.338e-04	5.461e-01
TDP2	tyrosyl-DNA phosphodiesterase 2	169.507	-2.131e-02	0.010782	4.910e-02	0.7402	6.305e-04	7.855e-01
PRSS16	serine protease 16	2.177	-1.865e-01	0.094613	4.922e-02	0.7411	8.912e-07	1.550e-01
PNRC2	proline rich nuclear receptor coactivator 2	24.446	2.527e-01	0.128161	4.933e-02	0.7419	2.821e-03	3.566e-01
TSPAN33	tetraspanin 33	30.133	4.770e-02	0.024166	4.937e-02	0.7417	2.556e-03	6.338e-01
ERBB3	erb-b2 receptor tyrosine kinase 3	4.464	-1.237e-01	0.062809	4.944e-02	0.7419	1.492e-03	1.250e-01
KCTD15	potassium channel tetramerization domain containing 15	11.880	1.005e-01	0.050952	4.948e-02	0.7416	2.627e-03	8.727e-01
FDXACB1	ferredoxin-fold anticodon binding domain containing 1	10.208	5.835e-02	0.029642	4.953e-02	0.7416	3.016e-03	3.663e-01
TFCP2L1	transcription factor CP2 like 1	9.046	-1.037e-01	0.052694	4.969e-02	0.7432	1.196e-03	6.026e-01
CDYL2	chromodomain Y like 2	33.733	3.517e-02	0.017843	4.972e-02	0.7428	1.699e-03	8.243e-01
EXOSC8	exosome component 8	25.072	-5.300e-02	0.026958	4.978e-02	0.7429	1.456e-03	1.642e-01
CCDC117	coiled-coil domain containing 117	30.047	-1.707e-01	0.086714	4.982e-02	0.7427	2.497e-03	5.517e-01
RNF2	ring finger protein 2	46.527	2.790e-02	0.014170	4.990e-02	0.7430	6.201e-04	6.830e-01
ASAP1	ArfGAP with SH3 domain, ankyrin repeat and PH domain 1	135.365	3.086e-02	0.015675	4.991e-02	0.7423	6.255e-04	8.971e-02
TMEM71	transmembrane protein 71	189.430	-2.617e-02	0.013293	4.993e-02	0.7418	5.703e-04	7.694e-01
NME9	NME/NM23 family member 9	7.956	6.405e-02	0.032558	4.994e-02	0.7412	2.133e-03	1.175e-01
SPOCK2	SPARC (osteonectin), cwcv and kazal like domains proteoglycan 2	267.708	-2.883e-02	0.014651	5.011e-02	0.7428	1.075e-03	1.625e-01
TNFRSF25	TNF receptor superfamily member 25	35.431	-6.147e-02	0.031246	5.016e-02	0.7427	4.058e-03	9.424e-01
CT62	cancer/testis antigen 62	2.600	-1.741e-01	0.088684	5.017e-02	0.7421	2.210e-03	6.127e-02
PLD1	phospholipase D1	32.315	4.590e-02	0.023337	5.018e-02	0.7414	3.293e-03	4.165e-01
MSL2	MSL complex subunit 2	192.962	-1.877e-02	0.009554	5.040e-02	0.7439	4.975e-04	7.366e-01
GEMIN4	gem nuclear organelle associated protein 4	26.459	4.083e-02	0.020789	5.050e-02	0.7445	2.677e-03	2.355e-01
PECR	peroxisomal trans-2-enoyl-CoA reductase	20.080	-3.958e-02	0.020165	5.055e-02	0.7444	3.007e-03	5.066e-01
ZBTB10	zinc finger and BTB domain containing 10	39.259	-5.803e-02	0.029580	5.068e-02	0.7455	2.718e-03	3.463e-01
ANKLE1	ankyrin repeat and LEM domain containing 1	4.113	1.084e-01	0.055310	5.071e-02	0.7451	3.105e-03	3.721e-01
PLGRKT	plasminogen receptor with a C-terminal lysine	15.095	-4.317e-02	0.022017	5.075e-02	0.7449	1.665e-03	8.106e-01
BTN3A1	butyrophilin subfamily 3 member A1	131.902	-3.959e-02	0.020176	5.075e-02	0.7441	1.460e-03	5.708e-01
ARHGEF18	Rho/Rac guanine nucleotide exchange factor 18	26.271	2.731e-01	0.139560	5.090e-02	0.7455	3.241e-03	3.730e-01
KLHL28	kelch like family member 28	114.161	-2.177e-02	0.011114	5.106e-02	0.7471	3.541e-04	9.320e-01
HDAC10	histone deacetylase 10	12.722	-6.026e-02	0.030769	5.108e-02	0.7465	2.275e-03	3.838e-01
HAPLN3	hyaluronan and proteoglycan link protein 3	33.745	-4.002e-02	0.020423	5.108e-02	0.7458	2.913e-03	6.170e-01
RNF130	ring finger protein 130	265.549	2.202e-02	0.011241	5.113e-02	0.7456	5.389e-04	5.653e-01
PIAS1	protein inhibitor of activated STAT 1	253.270	2.476e-02	0.012667	5.114e-02	0.7450	4.761e-04	6.547e-01
BOD1L1	biorientation of chromosomes in cell division 1 like 1	746.582	-1.930e-02	0.009852	5.115e-02	0.7443	3.205e-04	7.176e-01
SEPTIN6	septin 6	129.588	-3.864e-02	0.019750	5.135e-02	0.7463	2.518e-03	3.984e-01
LPXN	leupaxin	87.748	-3.057e-02	0.015628	5.137e-02	0.7459	8.143e-04	9.327e-01
TUBGCP6	tubulin gamma complex associated protein 6	91.466	-3.856e-02	0.019708	5.138e-02	0.7452	1.468e-03	3.920e-01
NCBP2	nuclear cap binding protein subunit 2	31.211	-1.293e-01	0.066145	5.149e-02	0.7460	2.824e-03	8.203e-01
CENPJ	centromere protein J	15.866	5.435e-02	0.027804	5.149e-02	0.7452	2.974e-03	2.294e-01
MAP1LC3A	microtubule associated protein 1 light chain 3 alpha	5.652	-7.597e-02	0.038901	5.157e-02	0.7455	3.490e-03	2.926e-01
UQCRH	ubiquinol-cytochrome c reductase hinge protein	35.381	4.913e-02	0.025153	5.165e-02	0.7459	9.588e-04	6.112e-01
MIDN	midnolin	58.351	-3.927e-02	0.020108	5.175e-02	0.7465	9.370e-04	7.160e-02
ADH6	alcohol dehydrogenase 6 (class V)	2.448	-1.110e-01	0.056949	5.177e-02	0.7461	1.204e-03	2.237e-02
C9orf131	chromosome 9 open reading frame 131	4.821	2.489e-01	0.127558	5.194e-02	0.7476	5.074e-03	8.056e-01
ZNF43	zinc finger protein 43	19.782	-3.894e-02	0.019962	5.201e-02	0.7479	2.406e-03	2.717e-01
CAST	calpastatin	183.356	2.231e-02	0.011433	5.205e-02	0.7476	5.923e-04	6.569e-01
ZNF414	zinc finger protein 414	2.800	1.291e-01	0.066303	5.205e-02	0.7469	2.690e-03	3.591e-01
GABPA	GA binding protein transcription factor subunit alpha	110.601	-2.273e-02	0.011675	5.210e-02	0.7467	4.770e-04	9.662e-01
POLI	DNA polymerase iota	34.328	-5.259e-02	0.026980	5.218e-02	0.7472	1.925e-03	9.823e-01
CTSB	cathepsin B	137.483	5.459e-02	0.028003	5.225e-02	0.7473	1.140e-03	4.675e-01
CSF3R	colony stimulating factor 3 receptor	1068.264	-3.614e-02	0.018535	5.225e-02	0.7465	6.861e-04	4.709e-01
CEND1	cell cycle exit and neuronal differentiation 1	2.548	-1.147e-01	0.058943	5.226e-02	0.7458	1.591e-03	3.964e-01
PDSS1	decaprenyl diphosphate synthase subunit 1	6.112	8.286e-02	0.042561	5.230e-02	0.7457	2.513e-03	2.125e-01
APEH	acylaminoacyl-peptide hydrolase	67.703	-2.471e-02	0.012682	5.238e-02	0.7460	7.015e-04	2.820e-01
ZFP1	ZFP1 zinc finger protein	3.624	1.203e-01	0.061804	5.242e-02	0.7458	4.295e-03	2.015e-01
PREB	prolactin regulatory element binding	39.752	3.743e-02	0.019225	5.244e-02	0.7453	1.962e-03	6.185e-01
MYADM	myeloid associated differentiation marker	27.750	-6.901e-02	0.035450	5.246e-02	0.7447	3.720e-03	6.807e-01
NA	NA	4.935	1.071e-01	0.055059	5.249e-02	0.7444	2.940e-03	6.264e-01
CEACAM3	CEA cell adhesion molecule 3	68.679	-3.718e-02	0.019109	5.277e-02	0.7475	1.373e-03	6.168e-01
BIRC2	baculoviral IAP repeat containing 2	185.971	-5.850e-02	0.030085	5.282e-02	0.7475	2.942e-03	4.721e-01
CYP2U1	cytochrome P450 family 2 subfamily U member 1	22.859	-3.906e-02	0.020094	5.283e-02	0.7468	2.233e-03	6.052e-01
TNFAIP1	TNF alpha induced protein 1	23.822	6.287e-02	0.032340	5.285e-02	0.7464	3.654e-03	2.221e-01
GMPPB	GDP-mannose pyrophosphorylase B	25.069	-6.905e-02	0.035590	5.287e-02	0.7458	2.801e-03	6.539e-01
CIR1	corepressor interacting with RBPJ, 1	92.730	-2.856e-02	0.014695	5.289e-02	0.7454	1.004e-03	8.538e-01
RNF185	ring finger protein 185	34.042	-4.812e-02	0.024770	5.305e-02	0.7469	2.635e-03	1.225e-01
LMO7	LIM domain 7	30.487	-3.871e-02	0.019930	5.309e-02	0.7467	2.163e-03	6.906e-01
ASGR1	asialoglycoprotein receptor 1	9.472	5.964e-02	0.030735	5.319e-02	0.7473	3.755e-03	6.041e-01
AGO2	argonaute RISC catalytic component 2	203.226	2.562e-02	0.013198	5.322e-02	0.7469	9.458e-04	9.200e-01
TFE3	transcription factor binding to IGHM enhancer 3	72.306	-2.590e-02	0.013348	5.327e-02	0.7468	1.109e-03	2.641e-01
UTP20	UTP20 small subunit processome component	51.152	3.399e-02	0.017553	5.331e-02	0.7466	1.258e-03	9.868e-01
CUL7	cullin 7	20.811	-4.162e-02	0.021464	5.343e-02	0.7474	1.509e-03	6.395e-01
B4GALT1	beta-1,4-galactosyltransferase 1	102.874	2.585e-02	0.013332	5.349e-02	0.7475	1.072e-03	1.561e-01
ACSM1	acyl-CoA synthetase medium chain family member 1	5.255	-8.194e-02	0.042325	5.353e-02	0.7473	1.025e-03	9.473e-03
HDGFL3	HDGF like 3	80.335	2.773e-02	0.014304	5.358e-02	0.7472	1.714e-03	9.335e-01
CCDC170	coiled-coil domain containing 170	13.294	6.208e-02	0.032033	5.361e-02	0.7468	3.212e-03	7.059e-01
RRAGD	Ras related GTP binding D	45.055	3.447e-02	0.017786	5.361e-02	0.7461	1.175e-03	6.378e-02
DPH2	diphthamide biosynthesis 2	13.912	-6.978e-02	0.036028	5.364e-02	0.7457	2.560e-03	5.128e-01
MGAT3	beta-1,4-mannosyl-glycoprotein 4-beta-N-acetylglucosaminyltransferase	6.441	2.125e-01	0.109740	5.364e-02	0.7450	3.161e-03	8.882e-01
SLC11A1	solute carrier family 11 member 1	196.811	-3.242e-02	0.016731	5.369e-02	0.7449	7.468e-04	4.889e-01
SEC24B	SEC24 homolog B, COPII coat complex component	53.599	3.362e-02	0.017367	5.380e-02	0.7457	1.188e-03	2.253e-01
NDUFA11	NADH:ubiquinone oxidoreductase subunit A11	41.328	3.346e-02	0.017288	5.387e-02	0.7459	1.931e-03	2.153e-01
SLC39A3	solute carrier family 39 member 3	15.208	-7.138e-02	0.036949	5.390e-02	0.7455	2.298e-03	8.138e-01
CCDC153	coiled-coil domain containing 153	4.160	-1.102e-01	0.057057	5.404e-02	0.7467	1.879e-03	5.449e-01
RO60	Ro60, Y RNA binding protein	150.930	1.070e-01	0.055336	5.408e-02	0.7465	1.638e-03	8.302e-01
CHCHD4	coiled-coil-helix-coiled-coil-helix domain containing 4	9.410	5.560e-02	0.028777	5.414e-02	0.7465	2.755e-03	5.890e-01
SPECC1	sperm antigen with calponin homology and coiled-coil domains 1	65.203	-1.102e-01	0.057035	5.421e-02	0.7467	2.995e-03	1.665e-01
GRM1	glutamate metabotropic receptor 1	3.500	-1.486e-01	0.077011	5.426e-02	0.7467	1.266e-03	1.174e-01
INTS2	integrator complex subunit 2	40.616	2.932e-02	0.015174	5.437e-02	0.7473	1.529e-03	4.428e-01
HELZ2	helicase with zinc finger 2	117.010	-3.670e-02	0.019006	5.445e-02	0.7477	1.205e-03	5.251e-01
LATS1	large tumor suppressor kinase 1	67.944	2.446e-02	0.012670	5.454e-02	0.7482	9.637e-04	3.369e-01
GPR135	G protein-coupled receptor 135	7.122	6.471e-02	0.033569	5.474e-02	0.7501	1.220e-03	2.039e-02
TSPYL2	TSPY like 2	23.304	-5.640e-02	0.029276	5.502e-02	0.7532	5.155e-03	9.626e-01
C17orf58	chromosome 17 open reading frame 58	3.245	1.003e-01	0.052169	5.503e-02	0.7525	1.812e-03	7.923e-01
ZNF792	zinc finger protein 792	44.064	-2.712e-02	0.014076	5.506e-02	0.7522	2.632e-03	3.877e-01
ATP5F1E	ATP synthase F1 subunit epsilon	258.057	3.843e-02	0.019949	5.508e-02	0.7517	8.368e-04	3.187e-01
TAF3	TATA-box binding protein associated factor 3	24.616	-3.511e-02	0.018238	5.514e-02	0.7518	1.511e-03	6.379e-01
STON1	stonin 1	10.849	-6.477e-02	0.033668	5.516e-02	0.7513	1.213e-03	6.320e-01
SLC35B2	solute carrier family 35 member B2	7.506	1.410e-01	0.073365	5.530e-02	0.7524	3.092e-03	3.657e-01
CCDC142	coiled-coil domain containing 142	18.315	-6.483e-02	0.033706	5.532e-02	0.7519	2.805e-03	2.987e-01
SPATA6	spermatogenesis associated 6	12.585	5.917e-02	0.030771	5.535e-02	0.7516	3.740e-03	5.684e-01
DCAF5	DDB1 and CUL4 associated factor 5	93.234	2.734e-02	0.014214	5.536e-02	0.7510	1.460e-03	4.474e-01
ERG28	ergosterol biosynthesis 28 homolog	13.362	3.911e-02	0.020340	5.543e-02	0.7511	2.350e-03	3.719e-01
KDM2B	lysine demethylase 2B	61.462	-3.143e-02	0.016342	5.544e-02	0.7505	2.770e-03	8.334e-02
SESTD1	SEC14 and spectrin domain containing 1	50.594	6.538e-02	0.034009	5.546e-02	0.7500	2.251e-03	3.634e-01
PPM1B	protein phosphatase, Mg2+/Mn2+ dependent 1B	230.731	-1.632e-02	0.008489	5.555e-02	0.7505	1.865e-04	3.431e-01
ASPSCR1	ASPSCR1 tether for SLC2A4, UBX domain containing	16.719	-7.932e-02	0.041296	5.556e-02	0.7498	1.252e-03	9.473e-01
KCNN1	potassium calcium-activated channel subfamily N member 1	2.545	-1.520e-01	0.079218	5.556e-02	0.7492	1.482e-03	6.562e-01
RHPN1	rhophilin Rho GTPase binding protein 1	6.418	-8.990e-02	0.046833	5.558e-02	0.7486	2.228e-03	9.577e-01
RFTN1	raftlin, lipid raft linker 1	77.291	-2.548e-02	0.013267	5.570e-02	0.7495	1.051e-03	1.826e-01
IL18BP	interleukin 18 binding protein	20.923	-7.292e-02	0.037971	5.576e-02	0.7496	3.309e-03	2.644e-02
SDC4	syndecan 4	7.249	6.805e-02	0.035451	5.581e-02	0.7494	1.849e-03	5.026e-01
USP39	ubiquitin specific peptidase 39	53.365	-3.044e-02	0.015858	5.582e-02	0.7489	1.143e-03	2.332e-02
CEBPD	CCAAT enhancer binding protein delta	106.204	4.160e-02	0.021665	5.583e-02	0.7483	9.686e-04	9.622e-01
CA5B	carbonic anhydrase 5B	65.544	3.118e-02	0.016238	5.583e-02	0.7476	2.021e-03	6.725e-01
ADPGK	ADP dependent glucokinase	132.478	-3.553e-02	0.018508	5.589e-02	0.7475	1.343e-03	5.426e-01
SNX29	sorting nexin 29	88.928	2.230e-02	0.011616	5.592e-02	0.7473	1.340e-03	9.861e-01
XPO1	exportin 1	196.156	-2.969e-02	0.015464	5.593e-02	0.7466	6.835e-04	7.362e-02
INSR	insulin receptor	30.517	4.177e-02	0.021764	5.597e-02	0.7465	1.768e-03	3.764e-01
HYDIN	HYDIN axonemal central pair apparatus protein	2.902	-1.767e-01	0.092236	5.602e-02	0.7463	1.676e-03	3.770e-01
CPLANE2	ciliogenesis and planar polarity effector 2	3.485	-1.116e-01	0.058264	5.606e-02	0.7461	1.595e-03	6.275e-01
PLCD1	phospholipase C delta 1	23.810	-3.366e-02	0.017551	5.609e-02	0.7458	1.971e-03	9.792e-01
PLEKHF2	pleckstrin homology and FYVE domain containing 2	82.108	-3.066e-02	0.015982	5.610e-02	0.7451	5.994e-04	1.844e-01
HSP90B1	heat shock protein 90 beta family member 1	283.669	4.166e-02	0.021733	5.628e-02	0.7469	7.736e-04	4.384e-01
NCAPH2	non-SMC condensin II complex subunit H2	28.753	3.849e-02	0.020106	5.650e-02	0.7490	1.714e-03	1.745e-01
TNRC18	trinucleotide repeat containing 18	67.103	-3.123e-02	0.016319	5.661e-02	0.7497	9.114e-04	5.583e-01
HNRNPH3	heterogeneous nuclear ribonucleoprotein H3	36.402	6.657e-02	0.034802	5.661e-02	0.7490	2.031e-03	7.260e-01
TEC	tec protein tyrosine kinase	16.866	5.118e-02	0.026752	5.667e-02	0.7491	2.309e-03	5.184e-01
KLF9	Kruppel like factor 9	59.851	3.773e-02	0.019724	5.669e-02	0.7486	1.577e-03	3.060e-01
ASTN2	astrotactin 2	9.674	-6.520e-02	0.034130	5.681e-02	0.7494	8.828e-04	6.756e-01
TRIM22	tripartite motif containing 22	449.428	-3.335e-02	0.017440	5.686e-02	0.7493	5.086e-04	2.375e-01
TRIM34	tripartite motif containing 34	47.812	-4.612e-02	0.024129	5.688e-02	0.7489	1.184e-03	4.343e-01
UHRF1	ubiquitin like with PHD and ring finger domains 1	8.993	-6.814e-02	0.035679	5.699e-02	0.7496	1.333e-03	4.358e-01
ZC3HC1	zinc finger C3HC-type containing 1	10.972	5.571e-02	0.029176	5.703e-02	0.7494	2.266e-03	5.637e-01
ZBTB46	zinc finger and BTB domain containing 46	10.840	-6.337e-02	0.033194	5.704e-02	0.7488	9.652e-04	2.763e-01
GPLD1	glycosylphosphatidylinositol specific phospholipase D1	2.855	-1.392e-01	0.073037	5.719e-02	0.7501	1.850e-03	8.650e-01
SLK	STE20 like kinase	243.813	-2.064e-02	0.010811	5.725e-02	0.7501	3.559e-04	6.159e-01
CERK	ceramide kinase	165.443	-1.829e-02	0.009579	5.726e-02	0.7495	5.404e-04	7.142e-01
TCF23	transcription factor 23	4.323	-1.465e-01	0.076904	5.735e-02	0.7499	1.339e-03	3.613e-01
CTSA	cathepsin A	82.160	2.795e-02	0.014646	5.738e-02	0.7496	8.289e-04	5.887e-01
LSM5	LSM5 homolog, U6 small nuclear RNA and mRNA degradation associated	14.635	-5.578e-02	0.029296	5.743e-02	0.7495	1.552e-03	5.010e-01
MB21D2	Mab-21 domain containing 2	9.210	5.725e-02	0.030024	5.752e-02	0.7499	2.732e-03	1.948e-01
C5AR2	complement component 5a receptor 2	189.030	-2.721e-02	0.014269	5.755e-02	0.7496	8.191e-04	5.440e-01
UTP15	UTP15 small subunit processome component	21.494	4.126e-02	0.021649	5.757e-02	0.7491	2.155e-03	7.232e-01
CD2AP	CD2 associated protein	87.506	-2.574e-02	0.013505	5.761e-02	0.7489	4.637e-04	9.093e-01
NANS	N-acetylneuraminate synthase	24.231	5.487e-02	0.028845	5.765e-02	0.7487	3.231e-03	6.156e-01
ZNF169	zinc finger protein 169	23.780	4.275e-02	0.022437	5.767e-02	0.7483	2.191e-03	1.808e-01
RASAL1	RAS protein activator like 1	2.722	-1.576e-01	0.082867	5.770e-02	0.7479	2.058e-03	3.339e-01
ZNF419	zinc finger protein 419	18.689	-8.190e-02	0.043003	5.773e-02	0.7476	2.356e-03	1.030e-01
CERS5	ceramide synthase 5	45.271	-3.546e-02	0.018620	5.778e-02	0.7475	2.914e-03	6.555e-01
RAPGEF1	Rap guanine nucleotide exchange factor 1	123.091	-2.339e-02	0.012280	5.780e-02	0.7471	1.159e-03	2.157e-01
BAG3	BCL2 associated athanogene 3	8.445	-5.923e-02	0.031127	5.794e-02	0.7481	1.535e-03	2.911e-01
RAPH1	Ras association (RalGDS/AF-6) and pleckstrin homology domains 1	2.091	1.593e-01	0.083852	5.794e-02	0.7474	1.976e-03	7.514e-01
SRPRB	SRP receptor subunit beta	43.648	3.799e-02	0.019997	5.797e-02	0.7471	1.954e-03	7.416e-01
IPMK	inositol polyphosphate multikinase	183.360	-2.920e-02	0.015343	5.803e-02	0.7472	5.315e-04	4.564e-01
SPOCD1	SPOC domain containing 1	6.277	-1.033e-01	0.054368	5.807e-02	0.7470	1.837e-03	7.209e-01
WIPF2	WAS/WASL interacting protein family member 2	33.283	1.942e-01	0.102114	5.812e-02	0.7469	2.719e-03	3.340e-01
C1QTNF6	C1q and TNF related 6	19.727	-8.075e-02	0.042466	5.816e-02	0.7467	2.549e-03	4.036e-01
ZNF22	zinc finger protein 22	34.791	-3.730e-02	0.019622	5.820e-02	0.7464	1.038e-03	8.142e-01
NA	NA	31.729	-6.643e-02	0.034949	5.831e-02	0.7471	1.980e-03	4.252e-01
TMEM39A	transmembrane protein 39A	39.053	3.036e-02	0.015982	5.849e-02	0.7488	1.318e-03	7.991e-01
TNKS2	tankyrase 2	212.862	1.839e-02	0.009683	5.857e-02	0.7491	2.390e-04	5.954e-01
MFSD1	major facilitator superfamily domain containing 1	160.455	2.477e-02	0.013045	5.863e-02	0.7491	6.849e-04	3.640e-01
GPX7	glutathione peroxidase 7	12.005	4.404e-02	0.023210	5.867e-02	0.7490	1.991e-03	3.495e-01
DYM	dymeclin	81.475	2.252e-02	0.011864	5.870e-02	0.7486	1.417e-03	9.455e-01
ZIK1	zinc finger protein interacting with K protein 1	13.360	-1.271e-01	0.067025	5.872e-02	0.7482	2.656e-03	8.470e-01
DUSP28	dual specificity phosphatase 28	11.537	-1.174e-01	0.061926	5.872e-02	0.7475	2.725e-03	1.102e-01
LAPTM5	lysosomal protein transmembrane 5	618.371	2.750e-02	0.014488	5.874e-02	0.7470	6.839e-04	9.486e-01
SLC35D2	solute carrier family 35 member D2	6.759	-1.493e-01	0.078785	5.876e-02	0.7465	1.721e-03	9.822e-01
SCN1A	sodium voltage-gated channel alpha subunit 1	2.718	-1.702e-01	0.089828	5.881e-02	0.7464	2.021e-03	4.914e-01
PRDM5	PR/SET domain 5	22.034	-6.907e-02	0.036399	5.882e-02	0.7459	1.910e-03	6.124e-02
OAS3	2'-5'-oligoadenylate synthetase 3	82.715	-5.748e-02	0.030311	5.888e-02	0.7460	1.113e-03	2.620e-01
SLC22A15	solute carrier family 22 member 15	70.473	2.762e-02	0.014562	5.889e-02	0.7454	1.106e-03	7.801e-01
NCBP2AS2	NCBP2 antisense 2 (head to head)	9.769	-4.992e-02	0.026344	5.891e-02	0.7450	2.951e-03	5.648e-01
DNM3	dynamin 3	30.802	6.146e-02	0.032415	5.892e-02	0.7443	2.321e-03	4.532e-01
LTN1	listerin E3 ubiquitin protein ligase 1	176.931	-1.765e-02	0.009327	5.902e-02	0.7449	2.896e-04	8.527e-01
NFAT5	nuclear factor of activated T cells 5	164.196	6.929e-02	0.036550	5.903e-02	0.7443	1.426e-03	7.110e-01
P4HB	prolyl 4-hydroxylase subunit beta	139.328	3.054e-02	0.016115	5.908e-02	0.7443	1.374e-03	1.200e-01
RGS18	regulator of G protein signaling 18	306.309	-4.286e-02	0.022620	5.919e-02	0.7449	1.091e-03	5.638e-01
ASPDH	aspartate dehydrogenase domain containing	1.952	-1.286e-01	0.068009	5.924e-02	0.7449	1.484e-03	6.249e-01
NA	NA	19.292	-3.928e-02	0.020771	5.958e-02	0.7485	8.509e-04	1.257e-01
AKAP11	A-kinase anchoring protein 11	162.526	1.937e-02	0.010245	5.965e-02	0.7486	2.775e-04	2.743e-01
ZNF91	zinc finger protein 91	124.024	-6.413e-02	0.033981	5.966e-02	0.7481	2.065e-03	7.535e-01
CYP11B1	cytochrome P450 family 11 subfamily B member 1	4.022	-1.203e-01	0.063759	5.975e-02	0.7485	1.876e-03	9.941e-01
BASP1	brain abundant membrane attached signal protein 1	208.018	-4.707e-02	0.024899	5.976e-02	0.7479	1.141e-03	2.642e-01
ELMOD2	ELMO domain containing 2	79.869	-3.124e-02	0.016523	5.976e-02	0.7472	9.751e-04	7.157e-01
SCFD2	sec1 family domain containing 2	38.222	2.753e-02	0.014569	5.979e-02	0.7469	1.885e-03	3.601e-02
HIGD1A	HIG1 hypoxia inducible domain family member 1A	30.651	-5.591e-02	0.029607	5.987e-02	0.7472	1.446e-03	6.436e-01
ACAT1	acetyl-CoA acetyltransferase 1	22.024	4.698e-02	0.024883	5.996e-02	0.7476	1.552e-03	4.230e-01
SLC25A33	solute carrier family 25 member 33	7.034	6.117e-02	0.032412	5.996e-02	0.7469	1.047e-03	7.164e-01
THTPA	thiamine triphosphatase	14.334	-1.409e-01	0.074657	6.007e-02	0.7475	2.639e-03	3.277e-02
ABHD12B	abhydrolase domain containing 12B	8.186	7.082e-02	0.037552	6.014e-02	0.7477	2.858e-03	5.875e-01
RHOC	ras homolog family member C	30.992	-4.223e-02	0.022383	6.019e-02	0.7477	1.766e-03	5.641e-01
NA	NA	3.409	1.538e-01	0.081563	6.024e-02	0.7477	2.549e-03	1.214e-02
KANK2	KN motif and ankyrin repeat domains 2	18.933	6.774e-02	0.035945	6.037e-02	0.7486	1.100e-03	7.248e-01
FAM160B2	family with sequence similarity 160 member B2	24.708	-5.346e-02	0.028416	6.044e-02	0.7488	1.004e-03	5.889e-01
MX1	MX dynamin like GTPase 1	167.094	-5.392e-02	0.028616	6.055e-02	0.7494	1.133e-03	4.980e-01
SAMD14	sterile alpha motif domain containing 14	7.406	-8.823e-02	0.046936	6.080e-02	0.7518	1.224e-03	2.013e-01
DMWD	DM1 locus, WD repeat containing	11.420	-5.236e-02	0.027836	6.082e-02	0.7514	1.388e-03	5.621e-01
STAT1	signal transducer and activator of transcription 1	688.399	-3.909e-02	0.020777	6.095e-02	0.7523	8.750e-04	6.203e-01
DGKA	diacylglycerol kinase alpha	85.131	-3.175e-02	0.016888	6.114e-02	0.7539	2.197e-03	5.144e-01
FBXL16	F-box and leucine rich repeat protein 16	6.212	-7.592e-02	0.040450	6.126e-02	0.7547	1.320e-03	6.638e-01
PTRH2	peptidyl-tRNA hydrolase 2	33.235	3.683e-02	0.019606	6.127e-02	0.7541	1.533e-03	4.357e-01
ERCC6L	ERCC excision repair 6 like, spindle assembly checkpoint helicase	10.992	6.062e-02	0.032288	6.130e-02	0.7538	3.987e-03	4.511e-01
ADGRG2	adhesion G protein-coupled receptor G2	2.970	1.079e-01	0.057551	6.131e-02	0.7533	3.237e-03	9.103e-01
ESPN	espin	9.336	-8.029e-02	0.042769	6.137e-02	0.7532	9.769e-04	6.023e-01
PDIA4	protein disulfide isomerase family A member 4	86.799	3.969e-02	0.021141	6.147e-02	0.7538	1.880e-03	6.159e-01
FAM104B	family with sequence similarity 104 member B	4.865	-8.979e-02	0.047860	6.157e-02	0.7544	4.383e-03	7.261e-01
TYW1	tRNA-yW synthesizing protein 1 homolog	25.356	-3.597e-02	0.019177	6.165e-02	0.7546	2.338e-03	8.683e-01
WDR34	WD repeat domain 34	4.607	9.419e-02	0.050253	6.171e-02	0.7547	2.458e-03	1.585e-01
METTL5	methyltransferase like 5	9.975	-5.604e-02	0.029920	6.185e-02	0.7557	2.142e-03	8.196e-01
TAF2	TATA-box binding protein associated factor 2	80.533	2.003e-02	0.010687	6.190e-02	0.7557	5.744e-04	6.976e-01
ARL2-SNX15	ARL2-SNX15 readthrough (NMD candidate)	3.360	-3.244e-01	0.173492	6.205e-02	0.7568	4.954e-03	3.621e-01
PRR22	proline rich 22	2.078	-1.393e-01	0.074489	6.207e-02	0.7563	1.980e-03	7.286e-01
PGAP6	post-glycosylphosphatidylinositol attachment to proteins 6	60.475	2.616e-02	0.013965	6.207e-02	0.7557	8.329e-04	8.029e-01
CDAN1	codanin 1	22.120	-3.354e-02	0.017915	6.212e-02	0.7556	5.623e-04	1.731e-01
C1orf50	chromosome 1 open reading frame 50	4.384	3.334e-01	0.178232	6.214e-02	0.7551	2.761e-03	7.170e-01
MATR3	matrin 3	345.363	-4.425e-02	0.023658	6.243e-02	0.7580	7.139e-04	5.429e-02
ZAP70	zeta chain of T cell receptor associated protein kinase 70	128.699	-3.535e-02	0.018898	6.248e-02	0.7579	7.167e-04	5.368e-01
KPNA5	karyopherin subunit alpha 5	69.000	-3.012e-02	0.016104	6.249e-02	0.7574	4.306e-04	5.793e-01
BPNT1	3'(2'), 5'-bisphosphate nucleotidase 1	16.706	-4.070e-02	0.021769	6.253e-02	0.7571	1.696e-03	4.049e-01
FIBP	FGF1 intracellular binding protein	24.552	3.427e-02	0.018344	6.269e-02	0.7584	4.541e-06	5.146e-01
PRMT2	protein arginine methyltransferase 2	191.465	-2.291e-02	0.012261	6.271e-02	0.7579	7.606e-04	5.634e-01
FASTKD1	FAST kinase domains 1	27.013	4.092e-02	0.021907	6.272e-02	0.7574	1.015e-03	4.607e-01
CD276	CD276 molecule	2.677	-1.672e-01	0.089695	6.280e-02	0.7577	1.521e-03	2.414e-01
SCAMP1	secretory carrier membrane protein 1	68.405	-7.285e-02	0.039007	6.282e-02	0.7572	2.012e-03	6.813e-03
ADAR	adenosine deaminase RNA specific	620.005	-2.019e-02	0.010809	6.286e-02	0.7570	4.064e-04	7.790e-01
KIF5A	kinesin family member 5A	2.825	-1.485e-01	0.079691	6.291e-02	0.7570	1.407e-03	8.603e-01
PSD4	pleckstrin and Sec7 domain containing 4	282.693	-3.315e-02	0.017754	6.291e-02	0.7563	8.225e-04	2.608e-01
ZNF483	zinc finger protein 483	20.601	4.167e-02	0.022337	6.313e-02	0.7582	1.242e-03	6.194e-01
PIK3C2B	phosphatidylinositol-4-phosphate 3-kinase catalytic subunit type 2 beta	34.423	-3.421e-02	0.018340	6.317e-02	0.7580	7.144e-04	8.080e-01
RBP7	retinol binding protein 7	14.420	5.517e-02	0.029600	6.318e-02	0.7575	1.788e-03	7.353e-01
TLE3	TLE family member 3, transcriptional corepressor	179.994	-3.430e-02	0.018390	6.321e-02	0.7571	7.732e-04	8.588e-01
PSMA5	proteasome 20S subunit alpha 5	77.530	2.564e-02	0.013763	6.342e-02	0.7590	6.173e-04	6.440e-01
DUOX1	dual oxidase 1	8.446	-6.673e-02	0.035860	6.345e-02	0.7587	7.875e-04	5.194e-01
CIRBP	cold inducible RNA binding protein	170.589	-4.129e-02	0.022168	6.354e-02	0.7591	1.345e-03	8.548e-01
SERTAD2	SERTA domain containing 2	56.031	2.836e-02	0.015228	6.357e-02	0.7588	1.014e-03	3.510e-01
VNN3	vanin 3	105.922	-3.600e-02	0.019345	6.380e-02	0.7608	8.117e-04	3.931e-01
NUFIP1	nuclear FMR1 interacting protein 1	8.588	-5.830e-02	0.031356	6.383e-02	0.7605	2.101e-03	7.157e-01
PET100	PET100 cytochrome c oxidase chaperone	20.794	-5.677e-02	0.030522	6.383e-02	0.7599	1.935e-03	3.168e-01
SCO1	SCO cytochrome c oxidase assembly protein 1	62.834	-2.411e-02	0.012962	6.389e-02	0.7599	1.313e-03	9.443e-01
TBC1D10A	TBC1 domain family member 10A	34.289	-4.272e-02	0.022971	6.394e-02	0.7598	1.726e-03	2.781e-02
TTC12	tetratricopeptide repeat domain 12	28.058	-3.955e-02	0.021266	6.398e-02	0.7595	2.191e-03	8.214e-01
CPED1	cadherin like and PC-esterase domain containing 1	22.273	4.622e-02	0.024860	6.407e-02	0.7600	2.180e-03	2.297e-01
IL17RA	interleukin 17 receptor A	379.564	3.694e-02	0.019881	6.417e-02	0.7606	1.044e-03	1.358e-01
KAT6A	lysine acetyltransferase 6A	411.122	1.744e-02	0.009388	6.422e-02	0.7604	2.273e-04	3.903e-02
NKX6-3	NK6 homeobox 3	2.137	-1.697e-01	0.091496	6.425e-02	0.7601	1.500e-03	6.266e-01
ABAT	4-aminobutyrate aminotransferase	35.820	8.789e-02	0.047352	6.439e-02	0.7612	2.143e-03	9.747e-01
NA	NA	5.683	-1.533e-01	0.082631	6.440e-02	0.7606	3.447e-03	3.039e-01
ZNF821	zinc finger protein 821	4.297	-1.071e-01	0.057777	6.456e-02	0.7617	1.962e-03	7.282e-01
C12orf42	chromosome 12 open reading frame 42	6.417	9.140e-02	0.049354	6.457e-02	0.7612	3.947e-03	2.470e-01
POM121	POM121 transmembrane nucleoporin	21.314	-4.788e-02	0.025825	6.464e-02	0.7614	1.621e-03	1.953e-01
DIPK2B	divergent protein kinase domain 2B	4.120	-1.442e-01	0.077881	6.464e-02	0.7607	2.911e-03	9.609e-01
RBPJ	recombination signal binding protein for immunoglobulin kappa J region	201.129	-7.429e-02	0.040061	6.470e-02	0.7607	2.248e-03	8.665e-01
RGCC	regulator of cell cycle	38.063	-3.829e-02	0.020649	6.470e-02	0.7601	1.231e-03	6.931e-01
RBBP8	RB binding protein 8, endonuclease	19.720	4.774e-02	0.025758	6.472e-02	0.7597	3.729e-03	9.024e-01
CCDC173	coiled-coil domain containing 173	3.807	-8.208e-02	0.044316	6.483e-02	0.7603	2.038e-03	6.281e-01
VTI1B	vesicle transport through interaction with t-SNAREs 1B	107.110	2.467e-02	0.013315	6.496e-02	0.7611	4.162e-04	4.013e-01
MYO18B	myosin XVIIIB	7.718	-1.492e-01	0.080664	6.496e-02	0.7605	1.191e-03	1.687e-01
TEX30	testis expressed 30	5.328	8.443e-02	0.045641	6.504e-02	0.7607	1.570e-03	1.051e-01
TMEM19	transmembrane protein 19	45.624	5.811e-02	0.031380	6.507e-02	0.7604	3.673e-03	1.137e-01
DNAJC10	DnaJ heat shock protein family (Hsp40) member C10	169.366	1.894e-02	0.010230	6.519e-02	0.7612	4.110e-04	9.864e-01
PDXP	pyridoxal phosphatase	5.800	1.792e-01	0.097016	6.525e-02	0.7612	2.383e-03	6.562e-01
MPZ	myelin protein zero	7.866	-6.032e-02	0.032617	6.528e-02	0.7608	1.949e-03	9.241e-01
DPYSL4	dihydropyrimidinase like 4	2.739	-1.305e-01	0.070608	6.532e-02	0.7607	1.986e-03	1.529e-03
ARMH2	armadillo like helical domain containing 2	2.767	1.130e-01	0.061185	6.533e-02	0.7602	2.198e-03	7.387e-01
RNF14	ring finger protein 14	72.806	-3.050e-02	0.016491	6.536e-02	0.7598	1.132e-03	1.570e-01
RSPH14	radial spoke head 14 homolog	2.246	1.155e-01	0.062534	6.536e-02	0.7592	1.151e-03	8.397e-01
LGI2	leucine rich repeat LGI family member 2	4.755	-1.146e-01	0.062085	6.543e-02	0.7594	5.057e-07	1.064e-01
VPS18	VPS18 core subunit of CORVET and HOPS complexes	56.627	2.627e-02	0.014208	6.550e-02	0.7595	8.589e-04	2.633e-01
SLFN5	schlafen family member 5	532.654	-1.831e-02	0.009905	6.553e-02	0.7592	3.507e-04	9.665e-01
POP7	POP7 homolog, ribonuclease P/MRP subunit	10.640	4.573e-02	0.024766	6.564e-02	0.7599	3.083e-03	6.397e-02
LY86	lymphocyte antigen 86	27.126	4.127e-02	0.022344	6.571e-02	0.7599	1.803e-03	5.583e-01
C2CD6	C2 calcium dependent domain containing 6	2.478	1.370e-01	0.074324	6.587e-02	0.7612	1.221e-03	4.767e-01
GKAP1	G kinase anchoring protein 1	5.737	9.388e-02	0.050915	6.588e-02	0.7606	1.855e-03	3.579e-01
CNPY2	canopy FGF signaling regulator 2	27.382	3.394e-02	0.018394	6.592e-02	0.7604	1.057e-06	5.053e-01
CD47	CD47 molecule	409.724	-1.487e-02	0.008053	6.593e-02	0.7599	1.689e-04	3.327e-01
ZDHHC17	zinc finger DHHC-type containing 17	183.465	-1.765e-02	0.009562	6.597e-02	0.7597	2.782e-04	4.442e-01
SEC61A1	SEC61 translocon alpha 1 subunit	59.955	3.597e-02	0.019504	6.611e-02	0.7606	1.203e-03	2.200e-01
PRSS53	serine protease 53	11.910	7.107e-02	0.038538	6.615e-02	0.7605	1.432e-03	5.945e-02
RBM17	RNA binding motif protein 17	64.316	3.180e-02	0.017243	6.618e-02	0.7602	1.211e-10	7.026e-01
CYB5R4	cytochrome b5 reductase 4	247.671	-1.755e-02	0.009514	6.622e-02	0.7600	3.065e-04	2.811e-01
PHACTR3	phosphatase and actin regulator 3	3.314	-1.287e-01	0.069944	6.623e-02	0.7594	1.275e-03	1.330e-01
ZNF433	zinc finger protein 433	4.623	7.750e-02	0.042065	6.623e-02	0.7588	1.275e-03	5.150e-01
ACACB	acetyl-CoA carboxylase beta	33.663	-4.622e-02	0.025081	6.637e-02	0.7598	1.113e-03	9.277e-01
REELD1	reeler domain containing 1	2.315	-1.469e-01	0.079827	6.639e-02	0.7593	1.686e-03	5.010e-01
SET	SET nuclear proto-oncogene	295.110	-1.935e-02	0.010502	6.649e-02	0.7598	1.917e-04	2.211e-01
SUPT16H	SPT16 homolog, facilitates chromatin remodeling subunit	108.787	-2.080e-02	0.011289	6.654e-02	0.7597	4.750e-04	1.473e-01
PTTG1	PTTG1 regulator of sister chromatid separation, securin	6.908	7.130e-02	0.038773	6.680e-02	0.7621	2.452e-03	6.664e-01
NPBWR1	neuropeptides B and W receptor 1	2.088	-1.475e-01	0.080319	6.688e-02	0.7623	1.737e-03	3.161e-01
PKD2	polycystin 2, transient receptor potential cation channel	20.305	4.421e-02	0.024040	6.693e-02	0.7622	2.476e-03	2.863e-01
FAM120C	family with sequence similarity 120C	18.909	4.584e-02	0.024928	6.694e-02	0.7617	2.519e-03	1.141e-01
SLC25A1	solute carrier family 25 member 1	14.502	-5.095e-02	0.027723	6.701e-02	0.7619	1.726e-03	1.036e-01
GRIPAP1	GRIP1 associated protein 1	71.615	-2.845e-02	0.015505	6.702e-02	0.7613	2.592e-03	7.024e-01
DIDO1	death inducer-obliterator 1	201.132	-2.392e-02	0.013012	6.712e-02	0.7618	6.342e-04	4.851e-01
CIAO1	cytosolic iron-sulfur assembly component 1	98.672	-2.712e-02	0.014790	6.724e-02	0.7626	4.068e-04	3.190e-01
EHD1	EH domain containing 1	121.802	-5.421e-02	0.029515	6.726e-02	0.7621	2.547e-03	3.644e-01
SLC12A9	solute carrier family 12 member 9	170.110	-3.191e-02	0.017376	6.740e-02	0.7630	9.448e-04	3.101e-01
RASGRF2	Ras protein specific guanine nucleotide releasing factor 2	56.310	-3.210e-02	0.017477	6.744e-02	0.7628	1.895e-03	6.128e-01
RAD51D	RAD51 paralog D	33.020	-3.062e-02	0.016712	6.747e-02	0.7625	7.162e-04	6.414e-01
TMC6	transmembrane channel like 6	128.855	-3.491e-02	0.019019	6.747e-02	0.7619	8.385e-04	4.438e-01
NPDC1	neural proliferation, differentiation and control 1	8.337	-6.941e-02	0.037847	6.765e-02	0.7633	2.438e-03	5.707e-01
TBX4	T-box transcription factor 4	2.239	-1.758e-01	0.096033	6.769e-02	0.7631	2.062e-03	1.043e-01
EXOC5	exocyst complex component 5	126.074	-2.908e-02	0.015864	6.776e-02	0.7633	1.045e-03	5.305e-01
CHST2	carbohydrate sulfotransferase 2	50.101	-3.796e-02	0.020708	6.783e-02	0.7635	1.732e-03	6.172e-01
ZBTB16	zinc finger and BTB domain containing 16	19.639	8.446e-02	0.046083	6.784e-02	0.7629	2.060e-03	9.098e-01
JMJD7-PLA2G4B	JMJD7-PLA2G4B readthrough	24.417	-8.847e-02	0.048370	6.793e-02	0.7633	1.463e-03	4.812e-01
IDH3G	isocitrate dehydrogenase (NAD(+)) 3 non-catalytic subunit gamma	20.083	4.054e-02	0.022162	6.793e-02	0.7627	3.023e-03	2.266e-01
PAWR	pro-apoptotic WT1 regulator	17.952	4.881e-02	0.026641	6.804e-02	0.7632	1.737e-03	3.983e-01
GALNT10	polypeptide N-acetylgalactosaminyltransferase 10	110.283	3.150e-02	0.017204	6.817e-02	0.7640	1.918e-03	7.251e-02
PARP12	poly(ADP-ribose) polymerase family member 12	90.289	-2.802e-02	0.015309	6.819e-02	0.7637	5.708e-04	6.073e-01
RENBP	renin binding protein	17.951	-4.154e-02	0.022704	6.821e-02	0.7632	1.029e-03	1.799e-01
RELB	RELB proto-oncogene, NF-kB subunit	24.313	7.093e-02	0.038765	6.821e-02	0.7626	3.063e-03	1.203e-01
ITPRID2	ITPR interacting domain containing 2	179.107	-2.297e-02	0.012548	6.822e-02	0.7620	4.471e-04	4.443e-02
TMEM156	transmembrane protein 156	17.201	4.623e-02	0.025271	6.831e-02	0.7624	1.202e-03	7.970e-01
ANKRA2	ankyrin repeat family A member 2	24.274	-3.754e-02	0.020525	6.832e-02	0.7620	9.069e-04	5.239e-01
SLC49A4	solute carrier family 49 member 4	48.953	-2.943e-02	0.016091	6.845e-02	0.7627	7.378e-04	9.211e-01
CYFIP1	cytoplasmic FMR1 interacting protein 1	27.674	4.006e-02	0.021906	6.848e-02	0.7624	2.063e-03	7.718e-01
NA	NA	2.629	1.079e-01	0.059121	6.848e-02	0.7618	2.557e-03	9.214e-01
COP1	COP1 E3 ubiquitin ligase	224.549	-1.801e-02	0.009846	6.850e-02	0.7614	2.529e-04	8.180e-01
GTPBP8	GTP binding protein 8 (putative)	15.414	-5.047e-02	0.027614	6.850e-02	0.7608	1.825e-03	8.105e-02
TBC1D4	TBC1 domain family member 4	100.589	-2.573e-02	0.014070	6.851e-02	0.7603	8.369e-04	3.441e-01
KDELR1	KDEL endoplasmic reticulum protein retention receptor 1	14.562	4.983e-02	0.027268	6.856e-02	0.7602	1.975e-03	4.361e-01
ZDHHC16	zinc finger DHHC-type containing 16	17.518	-3.796e-02	0.020783	6.868e-02	0.7608	3.482e-03	9.596e-01
PPP4R3B	protein phosphatase 4 regulatory subunit 3B	220.805	-1.920e-02	0.010506	6.874e-02	0.7609	2.079e-04	6.818e-01
TMIGD3	transmembrane and immunoglobulin domain containing 3	2.058	1.736e-01	0.095226	6.882e-02	0.7612	2.771e-03	5.628e-01
ZNF841	zinc finger protein 841	45.208	8.882e-02	0.048654	6.885e-02	0.7608	3.738e-03	2.065e-01
IFI44L	interferon induced protein 44 like	59.111	-1.038e-01	0.056890	6.894e-02	0.7613	1.146e-03	2.476e-01
BLOC1S3	biogenesis of lysosomal organelles complex 1 subunit 3	5.062	1.906e-01	0.104453	6.897e-02	0.7609	2.165e-03	5.207e-01
CD36	CD36 molecule	276.124	3.500e-02	0.019171	6.900e-02	0.7607	9.601e-04	3.689e-01
IL18RAP	interleukin 18 receptor accessory protein	128.751	-4.136e-02	0.022657	6.901e-02	0.7601	7.926e-04	5.738e-01
IGFBP4	insulin like growth factor binding protein 4	5.495	-7.092e-02	0.038884	6.901e-02	0.7595	1.964e-03	9.117e-01
PPP3CC	protein phosphatase 3 catalytic subunit gamma	59.780	-2.419e-02	0.013255	6.904e-02	0.7592	5.102e-04	5.326e-01
NSMCE4A	NSE4 homolog A, SMC5-SMC6 complex component	29.435	-3.401e-02	0.018643	6.905e-02	0.7587	8.282e-04	3.361e-01
FAM174C	family with sequence similarity 174 member C	7.250	6.593e-02	0.036179	6.921e-02	0.7598	2.446e-03	1.137e-01
CCDC36	coiled-coil domain containing 36	4.015	1.031e-01	0.056635	6.924e-02	0.7595	1.461e-03	5.025e-01
BIK	BCL2 interacting killer	1.799	1.927e-01	0.105870	6.927e-02	0.7593	3.290e-03	6.795e-01
DISP1	dispatched RND transporter family member 1	12.150	4.817e-02	0.026464	6.928e-02	0.7587	5.997e-04	6.303e-01
SP140	SP140 nuclear body protein	82.101	-2.594e-02	0.014229	6.933e-02	0.7587	8.258e-04	3.340e-01
TIA1	TIA1 cytotoxic granule associated RNA binding protein	195.023	-2.629e-02	0.014418	6.938e-02	0.7587	3.015e-04	5.791e-02
FGD5	FYVE, RhoGEF and PH domain containing 5	6.295	-1.068e-01	0.058719	6.958e-02	0.7601	1.033e-03	7.519e-01
SYTL1	synaptotagmin like 1	71.370	-2.804e-02	0.015396	6.961e-02	0.7599	1.469e-03	1.388e-01
PARP8	poly(ADP-ribose) polymerase family member 8	546.748	3.846e-02	0.021130	6.978e-02	0.7611	4.737e-04	7.933e-02
IRX3	iroquois homeobox 3	2.389	-1.664e-01	0.091626	6.993e-02	0.7621	1.424e-03	3.012e-01
MYO1H	myosin IH	1.998	-1.424e-01	0.078433	6.996e-02	0.7618	1.306e-03	5.129e-01
BMP2K	BMP2 inducible kinase	151.665	-5.228e-02	0.028748	7.002e-02	0.7618	9.536e-04	3.601e-01
RAB1B	RAB1B, member RAS oncogene family	31.467	4.531e-02	0.024936	7.014e-02	0.7625	1.148e-03	7.347e-01
AP1G2	adaptor related protein complex 1 subunit gamma 2	33.205	-3.523e-02	0.019387	7.017e-02	0.7622	1.640e-03	7.046e-01
MKNK1	MAPK interacting serine/threonine kinase 1	91.571	2.946e-02	0.016211	7.018e-02	0.7618	9.522e-04	6.937e-01
PTH2R	parathyroid hormone 2 receptor	1.969	-1.376e-01	0.075819	7.021e-02	0.7615	1.239e-03	2.249e-02
DLEC1	DLEC1 cilia and flagella associated protein	17.028	-5.236e-02	0.028890	7.046e-02	0.7635	5.852e-04	4.942e-01
LAMC2	laminin subunit gamma 2	2.555	-1.660e-01	0.091616	7.051e-02	0.7635	1.722e-03	8.633e-01
MGRN1	mahogunin ring finger 1	40.005	-4.616e-02	0.025453	7.073e-02	0.7652	1.615e-03	6.026e-01
CCNYL1	cyclin Y like 1	24.416	-5.226e-02	0.028825	7.080e-02	0.7653	2.294e-03	1.681e-02
ANKRD34B	ankyrin repeat domain 34B	4.618	1.077e-01	0.059455	7.080e-02	0.7648	1.611e-03	6.114e-01
ZCCHC18	zinc finger CCHC-type containing 18	5.944	-1.068e-01	0.058948	7.084e-02	0.7646	3.607e-03	9.343e-01
RECQL4	RecQ like helicase 4	4.705	-9.647e-02	0.053286	7.085e-02	0.7641	1.182e-03	2.761e-01
R3HCC1L	R3H domain and coiled-coil containing 1 like	74.548	1.986e-02	0.010959	7.089e-02	0.7639	4.983e-04	2.633e-01
STRN4	striatin 4	39.184	-3.201e-02	0.017662	7.095e-02	0.7639	1.465e-03	6.660e-01
RIC3	RIC3 acetylcholine receptor chaperone	22.543	7.902e-02	0.043641	7.119e-02	0.7659	3.269e-03	1.474e-01
NRN1	neuritin 1	2.472	-1.474e-01	0.081548	7.119e-02	0.7653	1.295e-03	2.741e-02
ECSIT	ECSIT signaling integrator	22.886	4.081e-02	0.022544	7.122e-02	0.7650	1.838e-03	4.909e-01
FCHSD2	FCH and double SH3 domains 2	88.014	2.267e-02	0.012518	7.122e-02	0.7644	7.381e-04	4.163e-01
ADAM21	ADAM metallopeptidase domain 21	2.248	-1.398e-01	0.077321	7.123e-02	0.7638	1.228e-03	2.329e-01
GLI4	GLI family zinc finger 4	11.177	-5.395e-02	0.029830	7.142e-02	0.7653	1.278e-03	1.794e-01
CHCHD7	coiled-coil-helix-coiled-coil-helix domain containing 7	39.961	4.143e-02	0.022897	7.145e-02	0.7650	8.776e-04	3.726e-01
ZDHHC9	zinc finger DHHC-type containing 9	5.693	-8.195e-02	0.045364	7.149e-02	0.7648	2.559e-03	9.245e-01
BRF1	BRF1 RNA polymerase III transcription initiation factor subunit	36.147	-3.839e-02	0.021226	7.150e-02	0.7643	1.050e-03	2.346e-02
MTCP1	mature T cell proliferation 1	3.256	-1.887e-01	0.104502	7.153e-02	0.7641	4.571e-03	6.502e-01
PELI3	pellino E3 ubiquitin protein ligase family member 3	15.933	-4.026e-02	0.022260	7.155e-02	0.7637	1.799e-03	1.490e-01
TREML1	triggering receptor expressed on myeloid cells like 1	19.743	6.064e-02	0.033534	7.158e-02	0.7633	1.579e-03	1.131e-01
DMTF1	cyclin D binding myb like transcription factor 1	185.380	-2.258e-02	0.012486	7.163e-02	0.7633	4.303e-04	7.335e-01
FBXL14	F-box and leucine rich repeat protein 14	8.944	8.542e-02	0.047260	7.164e-02	0.7628	3.313e-03	4.420e-01
UQCC1	ubiquinol-cytochrome c reductase complex assembly factor 1	35.765	4.081e-02	0.022618	7.169e-02	0.7627	2.901e-03	8.424e-01
GCA	grancalcin	663.428	-2.766e-02	0.015303	7.173e-02	0.7626	3.220e-04	3.744e-01
LRRC39	leucine rich repeat containing 39	3.684	1.048e-01	0.058100	7.173e-02	0.7620	1.564e-03	4.342e-01
TYW1B	tRNA-yW synthesizing protein 1 homolog B	10.082	5.313e-02	0.029404	7.180e-02	0.7621	2.021e-03	7.516e-01
CHST8	carbohydrate sulfotransferase 8	3.163	-1.424e-01	0.078966	7.190e-02	0.7625	1.387e-03	8.726e-01
LEMD3	LEM domain containing 3	103.960	-2.566e-02	0.014205	7.195e-02	0.7625	7.349e-04	5.223e-01
SREK1	splicing regulatory glutamic acid and lysine rich protein 1	201.805	-3.269e-02	0.018136	7.205e-02	0.7630	4.450e-04	8.772e-01
SDF2L1	stromal cell derived factor 2 like 1	7.495	6.397e-02	0.035464	7.208e-02	0.7627	3.467e-03	3.995e-01
H3C8	H3 clustered histone 8	10.404	9.900e-02	0.054879	7.209e-02	0.7622	2.040e-03	8.824e-01
ATG3	autophagy related 3	106.609	-2.359e-02	0.013068	7.212e-02	0.7619	3.067e-04	5.471e-01
PON2	paraoxonase 2	7.481	6.149e-02	0.034099	7.234e-02	0.7636	3.705e-03	9.418e-01
TRAF1	TNF receptor associated factor 1	133.663	-2.418e-02	0.013412	7.246e-02	0.7642	1.151e-03	1.914e-01
UBE2D3	ubiquitin conjugating enzyme E2 D3	640.369	-2.216e-02	0.012292	7.248e-02	0.7638	2.221e-04	6.546e-01
BTN2A1	butyrophilin subfamily 2 member A1	137.208	-2.190e-02	0.012149	7.252e-02	0.7637	5.281e-04	7.620e-01
AIMP2	aminoacyl tRNA synthetase complex interacting multifunctional protein 2	8.206	5.898e-02	0.032751	7.252e-02	0.7631	1.871e-03	1.220e-01
ZNF561	zinc finger protein 561	47.265	-4.085e-02	0.022668	7.263e-02	0.7636	1.633e-03	7.226e-01
COL20A1	collagen type XX alpha 1 chain	4.157	-1.542e-01	0.085803	7.282e-02	0.7650	1.446e-03	6.372e-01
PYROXD1	pyridine nucleotide-disulphide oxidoreductase domain 1	36.793	9.172e-02	0.050963	7.282e-02	0.7644	1.372e-03	1.066e-01
MFSD6	major facilitator superfamily domain containing 6	60.533	-3.702e-02	0.020568	7.288e-02	0.7645	1.240e-03	6.951e-01
NA	NA	2.603	-3.135e-01	0.174378	7.300e-02	0.7651	4.744e-03	6.674e-02
LRMP	lymphoid restricted membrane protein	153.227	-2.230e-02	0.012397	7.306e-02	0.7652	6.933e-04	6.448e-01
CGAS	cyclic GMP-AMP synthase	38.430	5.762e-02	0.032054	7.326e-02	0.7667	1.321e-03	1.416e-01
LEAP2	liver enriched antimicrobial peptide 2	9.697	4.515e-02	0.025132	7.328e-02	0.7663	1.341e-03	3.043e-02
DRAM2	DNA damage regulated autophagy modulator 2	57.719	3.462e-02	0.019266	7.330e-02	0.7659	1.011e-03	8.409e-02
TMEM208	transmembrane protein 208	15.619	3.617e-02	0.020142	7.354e-02	0.7677	1.393e-03	3.638e-01
SPDYA	speedy/RINGO cell cycle regulator family member A	7.086	6.285e-02	0.035028	7.358e-02	0.7676	2.689e-03	9.006e-01
HSPA8	heat shock protein family A (Hsp70) member 8	702.103	2.753e-02	0.015331	7.359e-02	0.7672	4.783e-04	4.117e-01
ANG	angiogenin	2.265	1.292e-01	0.071972	7.363e-02	0.7670	2.061e-03	3.674e-01
PLSCR1	phospholipid scramblase 1	132.176	-4.230e-02	0.023564	7.366e-02	0.7667	6.527e-04	5.635e-01
RPP30	ribonuclease P/MRP subunit p30	25.066	-3.841e-02	0.021409	7.373e-02	0.7668	1.045e-03	6.586e-01
PRPSAP2	phosphoribosyl pyrophosphate synthetase associated protein 2	50.945	-2.445e-02	0.013637	7.397e-02	0.7687	1.413e-03	3.997e-01
HADH	hydroxyacyl-CoA dehydrogenase	26.839	5.358e-02	0.029933	7.398e-02	0.7682	1.854e-03	4.112e-01
DPH6	diphthamine biosynthesis 6	22.737	4.563e-02	0.025461	7.400e-02	0.7679	1.254e-03	1.152e-01
RP9	RP9 pre-mRNA splicing factor	5.045	7.714e-02	0.043071	7.412e-02	0.7684	1.937e-03	8.239e-01
PDLIM5	PDZ and LIM domain 5	71.236	4.408e-02	0.024616	7.434e-02	0.7702	1.462e-03	1.410e-01
GRAMD1B	GRAM domain containing 1B	23.417	-5.095e-02	0.028463	7.449e-02	0.7711	1.190e-06	9.860e-01
ROM1	retinal outer segment membrane protein 1	3.318	9.670e-02	0.054107	7.458e-02	0.7714	1.177e-03	5.605e-01
CERS6	ceramide synthase 6	80.482	2.385e-02	0.013327	7.458e-02	0.7709	6.870e-04	3.266e-01
USP1	ubiquitin specific peptidase 1	113.447	-2.352e-02	0.013150	7.470e-02	0.7715	2.307e-04	2.937e-01
APCDD1L	APC down-regulated 1 like	5.320	-8.580e-02	0.048063	7.487e-02	0.7727	1.109e-03	6.925e-01
PRG4	proteoglycan 4	3.887	1.053e-01	0.059013	7.491e-02	0.7725	2.348e-03	7.249e-01
MCM6	minichromosome maintenance complex component 6	35.718	3.509e-02	0.019643	7.497e-02	0.7725	1.489e-03	7.986e-01
XRN1	5'-3' exoribonuclease 1	397.189	-1.699e-02	0.009507	7.507e-02	0.7730	1.599e-04	3.239e-01
FUT7	fucosyltransferase 7	50.624	3.063e-02	0.017155	7.523e-02	0.7740	1.132e-03	1.994e-01
TIMP2	TIMP metallopeptidase inhibitor 2	74.350	4.386e-02	0.024563	7.524e-02	0.7735	1.198e-03	4.027e-02
MPHOSPH10	M-phase phosphoprotein 10	35.784	-3.418e-02	0.019151	7.527e-02	0.7732	8.415e-04	6.532e-01
PPM1K	protein phosphatase, Mg2+/Mn2+ dependent 1K	160.139	-2.166e-02	0.012132	7.530e-02	0.7730	7.277e-04	6.645e-01
CUL3	cullin 3	148.592	-2.106e-02	0.011799	7.535e-02	0.7728	3.578e-04	7.217e-01
FBLN1	fibulin 1	4.230	-1.611e-01	0.090421	7.541e-02	0.7729	1.168e-03	7.952e-01
ATG12	autophagy related 12	107.748	-2.438e-02	0.013664	7.547e-02	0.7729	4.253e-04	2.782e-01
EIF1AD	eukaryotic translation initiation factor 1A domain containing	21.924	4.165e-02	0.023350	7.551e-02	0.7727	2.042e-03	2.965e-01
ADGRG4	adhesion G protein-coupled receptor G4	2.499	-1.741e-01	0.097794	7.564e-02	0.7735	2.826e-03	8.594e-01
MAGI3	membrane associated guanylate kinase, WW and PDZ domain containing 3	17.311	4.180e-02	0.023449	7.567e-02	0.7731	9.311e-04	8.453e-01
ZNF773	zinc finger protein 773	11.518	1.424e-01	0.079924	7.570e-02	0.7729	2.042e-03	5.203e-01
PKP1	plakophilin 1	3.911	-1.491e-01	0.083753	7.570e-02	0.7723	1.612e-03	1.566e-01
NUP107	nucleoporin 107	57.016	2.477e-02	0.013903	7.578e-02	0.7725	6.082e-04	8.556e-01
MSH3	mutS homolog 3	41.105	3.001e-02	0.016844	7.588e-02	0.7730	1.288e-03	2.577e-01
IMPAD1	inositol monophosphatase domain containing 1	86.879	4.154e-02	0.023359	7.591e-02	0.7727	1.843e-03	7.300e-01
RPTN	repetin	3.279	-1.424e-01	0.080077	7.596e-02	0.7726	1.470e-03	5.168e-01
TPR	translocated promoter region, nuclear basket protein	501.598	-1.835e-02	0.010303	7.605e-02	0.7729	2.271e-04	1.807e-01
ALDOA	aldolase, fructose-bisphosphate A	252.235	2.689e-02	0.015100	7.606e-02	0.7724	5.877e-04	3.733e-01
GAS6	growth arrest specific 6	11.491	5.536e-02	0.031124	7.610e-02	0.7723	9.997e-04	8.702e-01
APOBEC3A	apolipoprotein B mRNA editing enzyme catalytic subunit 3A	47.489	-5.704e-02	0.032030	7.622e-02	0.7729	9.389e-04	8.778e-01
TTC9C	tetratricopeptide repeat domain 9C	25.698	-3.415e-02	0.019199	7.628e-02	0.7730	1.142e-03	7.139e-01
UMODL1	uromodulin like 1	4.781	-1.100e-01	0.061998	7.648e-02	0.7744	1.368e-03	9.540e-01
ARNTL	aryl hydrocarbon receptor nuclear translocator like	98.089	-2.187e-02	0.012308	7.664e-02	0.7755	1.135e-03	4.448e-01
LBHD1	LBH domain containing 1	4.576	-1.361e-01	0.076644	7.669e-02	0.7753	1.895e-03	9.343e-02
SLC3A1	solute carrier family 3 member 1	3.253	9.622e-02	0.054277	7.683e-02	0.7762	1.143e-03	7.118e-01
AKAP8L	A-kinase anchoring protein 8 like	45.978	-2.883e-02	0.016240	7.686e-02	0.7759	7.890e-04	5.421e-01
CALU	calumenin	41.003	4.498e-02	0.025382	7.695e-02	0.7762	1.428e-03	1.379e-01
NBPF9	NBPF member 9	10.487	5.577e-02	0.031431	7.700e-02	0.7761	3.031e-03	5.277e-01
APBA3	amyloid beta precursor protein binding family A member 3	16.539	4.984e-02	0.028097	7.701e-02	0.7757	1.278e-03	3.933e-03
CLEC4E	C-type lectin domain family 4 member E	89.005	4.296e-02	0.024205	7.703e-02	0.7753	8.812e-04	6.011e-01
NLRC3	NLR family CARD domain containing 3	124.613	-1.971e-02	0.011110	7.708e-02	0.7752	7.244e-04	1.343e-01
NUP43	nucleoporin 43	53.795	-2.756e-02	0.015536	7.709e-02	0.7747	6.677e-04	9.302e-01
MX2	MX dynamin like GTPase 2	279.495	-3.046e-02	0.017173	7.718e-02	0.7750	5.959e-04	5.425e-01
BIN1	bridging integrator 1	62.740	-2.922e-02	0.016471	7.720e-02	0.7746	6.550e-04	7.225e-01
CDK2AP1	cyclin dependent kinase 2 associated protein 1	17.040	8.394e-02	0.047366	7.727e-02	0.7747	3.614e-03	6.792e-02
CMTR1	cap methyltransferase 1	100.081	-2.433e-02	0.013724	7.732e-02	0.7747	5.630e-04	8.613e-01
PLA2G7	phospholipase A2 group VII	10.108	7.317e-02	0.041272	7.732e-02	0.7742	2.619e-03	9.483e-01
FBN2	fibrillin 2	22.460	5.428e-02	0.030614	7.736e-02	0.7739	1.267e-03	8.448e-01
PGRMC2	progesterone receptor membrane component 2	31.831	-5.790e-02	0.032674	7.737e-02	0.7734	1.587e-03	9.166e-01
TOR4A	torsin family 4 member A	24.729	3.448e-02	0.019456	7.737e-02	0.7729	1.193e-03	9.255e-01
HDLBP	high density lipoprotein binding protein	222.961	1.893e-02	0.010680	7.745e-02	0.7731	1.063e-03	6.879e-01
TAF4	TATA-box binding protein associated factor 4	4.178	-5.971e-02	0.033731	7.750e-02	0.7730	7.897e-04	5.178e-01
WASHC2A	WASH complex subunit 2A	53.002	-2.584e-02	0.014582	7.750e-02	0.7725	1.028e-03	3.147e-01
DRAP1	DR1 associated protein 1	44.323	-3.030e-02	0.017111	7.751e-02	0.7720	4.997e-04	4.053e-01
CPNE8	copine 8	20.551	4.720e-02	0.026657	7.759e-02	0.7722	2.781e-03	4.912e-01
CASC4	cancer susceptibility 4	142.983	-5.595e-02	0.031601	7.767e-02	0.7724	1.223e-03	4.480e-02
DHX35	DEAH-box helicase 35	23.582	-3.900e-02	0.022036	7.772e-02	0.7724	1.509e-03	9.854e-01
DPYSL5	dihydropyrimidinase like 5	4.203	-1.430e-01	0.080891	7.775e-02	0.7721	1.145e-03	2.722e-01
LYSMD1	LysM domain containing 1	23.442	-3.487e-02	0.019710	7.782e-02	0.7723	2.081e-03	2.353e-01
DGKQ	diacylglycerol kinase theta	32.661	-4.154e-02	0.023469	7.783e-02	0.7717	1.614e-03	7.918e-01
HTR4	5-hydroxytryptamine receptor 4	2.924	-1.478e-01	0.083698	7.795e-02	0.7724	9.633e-04	1.216e-02
NEMP1	nuclear envelope integral membrane protein 1	34.474	-4.258e-02	0.024082	7.796e-02	0.7719	1.341e-03	4.250e-01
ASNSD1	asparagine synthetase domain containing 1	35.592	6.844e-02	0.038716	7.802e-02	0.7719	1.060e-03	4.831e-01
ZNF586	zinc finger protein 586	67.036	-2.166e-02	0.012249	7.803e-02	0.7715	7.804e-04	8.393e-01
CNOT1	CCR4-NOT transcription complex subunit 1	345.527	1.554e-02	0.008789	7.809e-02	0.7715	1.587e-04	7.711e-01
CYP2S1	cytochrome P450 family 2 subfamily S member 1	2.159	-1.537e-01	0.087110	7.815e-02	0.7715	1.225e-03	5.057e-02
GPR155	G protein-coupled receptor 155	117.797	-3.001e-02	0.016978	7.819e-02	0.7713	1.043e-03	9.177e-01
SNRPE	small nuclear ribonucleoprotein polypeptide E	16.775	5.194e-02	0.029406	7.826e-02	0.7714	1.031e-03	5.393e-01
CLIC5	chloride intracellular channel 5	16.622	-5.934e-02	0.033587	7.828e-02	0.7711	1.190e-03	6.581e-01
MAK	male germ cell associated kinase	33.123	-3.896e-02	0.022049	7.833e-02	0.7710	1.561e-03	7.981e-01
IL10RB	interleukin 10 receptor subunit beta	102.328	-5.950e-02	0.033749	7.844e-02	0.7715	1.547e-03	7.691e-01
ANKRD11	ankyrin repeat domain 11	99.965	-5.510e-02	0.031257	7.849e-02	0.7714	2.213e-03	4.945e-01
NME7	NME/NM23 family member 7	7.952	8.743e-02	0.049555	7.855e-02	0.7715	1.944e-03	9.247e-01
TCF12	transcription factor 12	83.482	4.481e-02	0.025395	7.864e-02	0.7718	7.641e-04	4.399e-01
CKAP5	cytoskeleton associated protein 5	67.758	2.591e-02	0.014680	7.864e-02	0.7712	9.629e-04	7.944e-01
MTREX	Mtr4 exosome RNA helicase	119.562	1.875e-02	0.010623	7.865e-02	0.7707	1.821e-04	7.478e-02
NMT2	N-myristoyltransferase 2	34.425	-3.186e-02	0.018058	7.866e-02	0.7703	2.009e-03	1.633e-01
AP4S1	adaptor related protein complex 4 subunit sigma 1	24.223	-3.109e-02	0.017620	7.871e-02	0.7702	5.841e-04	4.141e-01
WDR5	WD repeat domain 5	27.728	-3.181e-02	0.018067	7.881e-02	0.7706	1.638e-03	3.177e-01
C10orf143	chromosome 10 open reading frame 143	10.223	-5.718e-02	0.032456	7.887e-02	0.7706	5.762e-04	4.946e-01
KIT	KIT proto-oncogene, receptor tyrosine kinase	7.112	8.289e-02	0.047034	7.898e-02	0.7712	2.307e-03	1.242e-01
CMTM6	CKLF like MARVEL transmembrane domain containing 6	797.954	-2.051e-02	0.011631	7.902e-02	0.7710	1.584e-04	3.266e-01
PPHLN1	periphilin 1	75.442	3.627e-02	0.020617	7.910e-02	0.7712	1.708e-03	9.546e-01
UBE2S	ubiquitin conjugating enzyme E2 S	8.370	5.443e-02	0.030920	7.921e-02	0.7718	1.952e-03	8.492e-01
PHB	prohibitin	38.267	2.945e-02	0.016729	7.932e-02	0.7723	1.030e-03	4.022e-02
MXD3	MAX dimerization protein 3	63.686	-3.761e-02	0.021365	7.934e-02	0.7719	5.972e-04	2.771e-01
UBXN2B	UBX domain protein 2B	115.946	2.865e-02	0.016274	7.939e-02	0.7718	6.560e-04	2.341e-01
GYPA	glycophorin A (MNS blood group)	17.634	-5.849e-02	0.033238	7.941e-02	0.7715	1.159e-03	7.906e-01
ZGPAT	zinc finger CCCH-type and G-patch domain containing	24.286	-4.382e-02	0.024898	7.942e-02	0.7709	1.655e-03	8.009e-01
PTGER3	prostaglandin E receptor 3	3.128	1.071e-01	0.060952	7.957e-02	0.7719	1.132e-03	7.120e-01
ARRB2	arrestin beta 2	252.552	-3.810e-02	0.021660	7.960e-02	0.7717	1.106e-03	2.665e-01
CDV3	CDV3 homolog	152.680	-5.412e-02	0.030822	7.968e-02	0.7718	1.282e-03	6.670e-01
SIL1	SIL1 nucleotide exchange factor	20.599	3.887e-02	0.022117	7.972e-02	0.7717	1.549e-03	2.822e-01
SHOC1	shortage in chiasmata 1	35.187	5.305e-02	0.030183	7.983e-02	0.7722	6.666e-04	7.849e-01
TMEM50A	transmembrane protein 50A	141.758	4.851e-02	0.027600	7.987e-02	0.7720	8.878e-04	4.495e-01
GNB2	G protein subunit beta 2	112.198	-2.771e-02	0.015768	7.994e-02	0.7721	3.248e-04	1.708e-01
ZNF133	zinc finger protein 133	23.168	-5.313e-02	0.030242	7.995e-02	0.7716	1.917e-03	5.266e-01
PHF11	PHD finger protein 11	73.066	-3.152e-02	0.017940	7.997e-02	0.7713	6.631e-04	5.594e-01
GOLT1B	golgi transport 1B	35.012	1.210e-01	0.068893	8.003e-02	0.7713	1.373e-03	4.188e-01
ETV6	ETS variant transcription factor 6	73.257	2.262e-02	0.012879	8.006e-02	0.7711	5.290e-04	2.529e-01
NFE2L1	nuclear factor, erythroid 2 like 1	76.194	-3.019e-02	0.017193	8.018e-02	0.7717	1.326e-03	6.133e-01
HOOK2	hook microtubule tethering protein 2	7.157	-7.941e-02	0.045273	8.028e-02	0.7721	1.168e-03	7.544e-01
LYRM2	LYR motif containing 2	37.653	-3.538e-02	0.020164	8.043e-02	0.7729	1.008e-03	9.079e-01
SLC35F6	solute carrier family 35 member F6	35.711	3.333e-02	0.018997	8.044e-02	0.7725	1.652e-03	6.803e-01
UBE2J1	ubiquitin conjugating enzyme E2 J1	210.258	3.573e-02	0.020378	8.066e-02	0.7741	9.713e-04	5.579e-01
FAM171B	family with sequence similarity 171 member B	2.653	1.222e-01	0.069806	8.071e-02	0.7740	2.439e-03	8.976e-02
FCRL3	Fc receptor like 3	49.565	-4.403e-02	0.025130	8.086e-02	0.7748	1.548e-03	3.537e-01
TMCO4	transmembrane and coiled-coil domains 4	20.893	-4.155e-02	0.023725	8.095e-02	0.7752	1.414e-03	7.156e-01
DPYSL2	dihydropyrimidinase like 2	98.751	2.679e-02	0.015296	8.103e-02	0.7754	1.379e-06	7.909e-01
CLTC	clathrin heavy chain	480.096	2.375e-02	0.013560	8.104e-02	0.7750	3.034e-04	9.719e-01
ZNF644	zinc finger protein 644	122.695	-2.697e-02	0.015413	8.117e-02	0.7756	3.788e-04	1.522e-01
TMEM30B	transmembrane protein 30B	6.807	-6.705e-02	0.038366	8.128e-02	0.7761	7.407e-04	5.713e-01
ZNF135	zinc finger protein 135	7.496	-6.878e-02	0.039347	8.129e-02	0.7756	7.700e-04	9.403e-01
PHEX	phosphate regulating endopeptidase homolog X-linked	3.129	1.258e-01	0.072026	8.137e-02	0.7758	3.524e-03	7.576e-01
NOL9	nucleolar protein 9	54.335	-2.659e-02	0.015206	8.141e-02	0.7757	2.711e-03	5.928e-01
ZNF330	zinc finger protein 330	42.982	2.796e-02	0.016000	8.147e-02	0.7757	3.976e-04	1.801e-01
MYO1C	myosin IC	18.104	5.649e-02	0.032327	8.153e-02	0.7757	9.131e-04	6.718e-01
NUP37	nucleoporin 37	15.580	4.124e-02	0.023638	8.157e-02	0.7756	7.570e-04	8.516e-01
NA	NA	24.124	5.861e-02	0.033544	8.161e-02	0.7754	1.598e-03	3.422e-01
ZXDA	zinc finger X-linked duplicated A	17.178	-3.885e-02	0.022265	8.192e-02	0.7778	3.411e-03	8.076e-01
SETD9	SET domain containing 9	4.982	6.599e-02	0.037797	8.194e-02	0.7775	2.407e-03	8.133e-01
GTF2H5	general transcription factor IIH subunit 5	21.152	3.971e-02	0.022742	8.195e-02	0.7769	1.008e-03	1.144e-01
DZIP1L	DAZ interacting zinc finger protein 1 like	3.932	-1.151e-01	0.066083	8.207e-02	0.7776	9.060e-04	6.289e-03
ARID4A	AT-rich interaction domain 4A	181.373	-2.587e-02	0.014853	8.209e-02	0.7772	3.281e-04	3.400e-01
FGF23	fibroblast growth factor 23	2.080	-1.607e-01	0.092225	8.211e-02	0.7769	2.919e-06	6.025e-01
GPKOW	G-patch domain and KOW motifs	28.749	-3.034e-02	0.017404	8.225e-02	0.7776	2.210e-03	6.049e-01
TAF7	TATA-box binding protein associated factor 7	199.670	-3.075e-02	0.017631	8.229e-02	0.7774	3.317e-04	9.106e-01
PMAIP1	phorbol-12-myristate-13-acetate-induced protein 1	12.711	-7.455e-02	0.042793	8.236e-02	0.7776	2.577e-03	2.450e-01
PDCD1LG2	programmed cell death 1 ligand 2	3.029	1.195e-01	0.068610	8.237e-02	0.7772	1.284e-03	1.852e-01
ELOC	elongin C	23.341	-3.693e-02	0.021196	8.245e-02	0.7773	1.264e-03	7.086e-01
TRAF5	TNF receptor associated factor 5	99.516	-2.265e-02	0.012996	8.248e-02	0.7770	4.531e-04	9.169e-01
C21orf91	chromosome 21 open reading frame 91	72.592	-1.105e-01	0.063457	8.250e-02	0.7767	9.252e-04	9.993e-01
ADCK1	aarF domain containing kinase 1	7.393	-8.555e-02	0.049184	8.278e-02	0.7788	1.470e-03	8.753e-01
CACHD1	cache domain containing 1	7.333	-7.254e-02	0.041720	8.283e-02	0.7787	7.196e-04	4.917e-01
ZNF143	zinc finger protein 143	44.500	3.256e-02	0.018719	8.290e-02	0.7788	9.553e-04	8.120e-01
ZMYM3	zinc finger MYM-type containing 3	18.944	-4.327e-02	0.024873	8.291e-02	0.7784	2.138e-03	7.168e-01
ZNF724	zinc finger protein 724	6.703	-6.452e-02	0.037100	8.294e-02	0.7781	1.732e-03	1.432e-01
EIF3F	eukaryotic translation initiation factor 3 subunit F	126.365	-2.591e-02	0.014918	8.303e-02	0.7784	8.311e-04	4.123e-01
IRAK1	interleukin 1 receptor associated kinase 1	69.543	2.715e-02	0.015618	8.316e-02	0.7791	5.061e-04	6.110e-02
LSM7	LSM7 homolog, U6 small nuclear RNA and mRNA degradation associated	13.873	-4.656e-02	0.026792	8.318e-02	0.7788	1.156e-03	7.879e-01
ANXA4	annexin A4	55.147	3.088e-02	0.017776	8.340e-02	0.7803	1.919e-03	4.397e-01
HSDL1	hydroxysteroid dehydrogenase like 1	29.835	4.649e-02	0.026783	8.359e-02	0.7815	1.711e-03	8.556e-01
SDF4	stromal cell derived factor 4	51.880	-4.154e-02	0.023933	8.362e-02	0.7812	9.559e-04	4.976e-01
PDCD11	programmed cell death 11	67.751	-2.001e-02	0.011526	8.371e-02	0.7815	1.019e-03	2.423e-01
ZNF396	zinc finger protein 396	9.419	6.670e-02	0.038442	8.372e-02	0.7811	1.267e-03	3.216e-01
MGAT4A	alpha-1,3-mannosyl-glycoprotein 4-beta-N-acetylglucosaminyltransferase A	303.177	-7.289e-02	0.042077	8.380e-02	0.7812	1.128e-03	3.255e-01
DAPK2	death associated protein kinase 2	95.019	-3.037e-02	0.017508	8.385e-02	0.7812	1.531e-03	1.523e-01
EPPK1	epiplakin 1	20.297	4.793e-02	0.027626	8.386e-02	0.7808	1.655e-03	2.819e-01
SLC25A23	solute carrier family 25 member 23	5.533	-8.968e-02	0.051768	8.390e-02	0.7806	9.389e-04	4.751e-01
TBX2	T-box transcription factor 2	4.055	-1.343e-01	0.077556	8.393e-02	0.7803	1.029e-03	6.590e-01
MNT	MAX network transcriptional repressor	39.030	-2.947e-02	0.016997	8.402e-02	0.7806	4.061e-04	6.468e-01
ZMAT2	zinc finger matrin-type 2	148.797	-3.065e-02	0.017682	8.406e-02	0.7805	3.831e-04	9.379e-01
JUNB	JunB proto-oncogene, AP-1 transcription factor subunit	160.308	-3.204e-02	0.018486	8.414e-02	0.7807	6.390e-04	9.474e-01
SOX12	SRY-box transcription factor 12	8.280	-6.539e-02	0.037791	8.428e-02	0.7815	8.968e-04	2.873e-01
KAT7	lysine acetyltransferase 7	113.011	-2.441e-02	0.014091	8.431e-02	0.7812	1.096e-03	9.994e-01
C10orf53	chromosome 10 open reading frame 53	2.961	-1.520e-01	0.087856	8.434e-02	0.7809	9.010e-06	9.948e-02
MTMR7	myotubularin related protein 7	10.266	5.058e-02	0.029221	8.440e-02	0.7809	2.257e-03	9.680e-01
LINC02218	long intergenic non-protein coding RNA 2218	5.609	-7.816e-02	0.045179	8.443e-02	0.7806	2.159e-03	4.240e-01
GAD1	glutamate decarboxylase 1	2.499	-1.521e-01	0.088041	8.471e-02	0.7827	1.590e-03	1.928e-01
HLCS	holocarboxylase synthetase	26.669	-3.377e-02	0.019522	8.476e-02	0.7826	6.077e-04	6.192e-01
BFSP2	beaded filament structural protein 2	2.284	-1.044e-01	0.060461	8.477e-02	0.7821	7.210e-04	1.506e-01
NPR3	natriuretic peptide receptor 3	4.311	-1.010e-01	0.058478	8.479e-02	0.7818	1.268e-03	5.359e-01
RAB4B	RAB4B, member RAS oncogene family	14.499	-6.915e-02	0.040054	8.484e-02	0.7818	1.621e-03	8.748e-01
STYX	serine/threonine/tyrosine interacting protein	92.967	-2.049e-02	0.011849	8.487e-02	0.7815	3.837e-04	8.478e-01
SEC31A	SEC31 homolog A, COPII coat complex component	96.289	1.975e-02	0.011428	8.492e-02	0.7814	2.855e-04	7.941e-01
VPS8	VPS8 subunit of CORVET complex	253.641	1.761e-02	0.010188	8.498e-02	0.7814	2.277e-04	2.762e-01
ANAPC11	anaphase promoting complex subunit 11	16.770	5.870e-02	0.034017	8.499e-02	0.7810	1.647e-03	7.328e-01
TRMT61B	tRNA methyltransferase 61B	12.719	-4.196e-02	0.024302	8.515e-02	0.7820	1.314e-03	7.599e-01
LAT	linker for activation of T cells	29.432	-5.927e-02	0.034319	8.516e-02	0.7814	9.048e-04	5.277e-01
PRDX4	peroxiredoxin 4	12.362	4.802e-02	0.027816	8.516e-02	0.7809	7.940e-06	9.873e-01
TAF1A	TATA-box binding protein associated factor, RNA polymerase I subunit A	11.070	-4.895e-02	0.028352	8.517e-02	0.7805	1.376e-03	5.717e-02
CASP8	caspase 8	358.438	-2.159e-02	0.012499	8.521e-02	0.7804	3.505e-04	7.806e-02
PNPLA1	patatin like phospholipase domain containing 1	4.826	7.968e-02	0.046187	8.531e-02	0.7807	8.784e-04	2.714e-01
GIMAP6	GTPase, IMAP family member 6	294.038	-1.703e-02	0.009864	8.540e-02	0.7810	2.303e-04	6.153e-01
LANCL1	LanC like 1	76.926	-2.468e-02	0.014303	8.548e-02	0.7812	2.689e-04	8.357e-01
LRFN3	leucine rich repeat and fibronectin type III domain containing 3	5.151	-8.904e-02	0.051667	8.549e-02	0.7807	3.032e-06	3.896e-01
ANKRD49	ankyrin repeat domain 49	44.145	-5.514e-02	0.031982	8.567e-02	0.7819	1.179e-03	2.619e-01
BET1L	Bet1 golgi vesicular membrane trafficking protein like	23.255	-1.042e-01	0.060523	8.568e-02	0.7814	1.460e-03	9.540e-01
PCBD2	pterin-4 alpha-carbinolamine dehydratase 2	17.306	4.157e-02	0.024130	8.593e-02	0.7832	5.380e-04	4.614e-01
HBG2	hemoglobin subunit gamma 2	37.365	-9.582e-02	0.055600	8.600e-02	0.7833	7.188e-04	9.207e-01
CST3	cystatin C	95.845	3.086e-02	0.017927	8.623e-02	0.7848	1.041e-03	9.598e-01
ZNF326	zinc finger protein 326	23.404	-4.916e-02	0.028573	8.631e-02	0.7851	1.095e-03	7.971e-01
FAM219A	family with sequence similarity 219 member A	17.207	-3.526e-02	0.020493	8.633e-02	0.7847	8.396e-04	5.309e-01
ZNF674	zinc finger protein 674	20.836	-4.186e-02	0.024326	8.634e-02	0.7843	3.688e-03	6.076e-01
ZNF587	zinc finger protein 587	47.743	-9.020e-02	0.052502	8.636e-02	0.7839	1.609e-03	4.264e-01
ALG12	ALG12 alpha-1,6-mannosyltransferase	17.031	4.645e-02	0.027004	8.637e-02	0.7835	1.230e-03	2.818e-01
CMC1	C-X9-C motif containing 1	26.023	-1.279e-01	0.074354	8.638e-02	0.7830	1.418e-03	4.927e-01
SUMO3	small ubiquitin like modifier 3	46.075	2.534e-02	0.014735	8.652e-02	0.7838	1.216e-03	7.418e-01
PLN	phospholamban	6.711	-5.321e-02	0.030968	8.662e-02	0.7842	9.428e-04	7.964e-01
GUSB	glucuronidase beta	45.512	-2.915e-02	0.016959	8.671e-02	0.7844	2.088e-03	8.844e-01
IFI16	interferon gamma inducible protein 16	263.009	-2.885e-02	0.016789	8.681e-02	0.7848	4.328e-04	8.644e-01
SNAI3	snail family transcriptional repressor 3	13.903	3.807e-02	0.022164	8.684e-02	0.7845	1.127e-03	9.400e-01
ARL6	ADP ribosylation factor like GTPase 6	7.781	8.326e-02	0.048502	8.684e-02	0.7840	1.390e-03	7.797e-01
PDPR	pyruvate dehydrogenase phosphatase regulatory subunit	52.177	-5.229e-02	0.030435	8.691e-02	0.7841	1.120e-03	9.328e-01
MYPOP	Myb related transcription factor, partner of profilin	3.440	-8.631e-02	0.050304	8.697e-02	0.7841	9.188e-04	4.348e-01
ZNF830	zinc finger protein 830	37.190	-2.717e-02	0.015823	8.700e-02	0.7839	6.302e-04	4.715e-01
FOXO1	forkhead box O1	90.631	-2.240e-02	0.013042	8.704e-02	0.7837	8.126e-04	3.382e-01
TTC4	tetratricopeptide repeat domain 4	27.198	-5.376e-02	0.031360	8.704e-02	0.7832	1.277e-03	4.193e-01
GPR174	G protein-coupled receptor 174	109.758	-2.284e-02	0.013304	8.707e-02	0.7829	6.008e-04	6.206e-01
AP4M1	adaptor related protein complex 4 subunit mu 1	9.045	-7.366e-02	0.042931	8.709e-02	0.7826	1.323e-03	8.227e-01
CCT8	chaperonin containing TCP1 subunit 8	121.310	1.818e-02	0.010588	8.712e-02	0.7824	2.304e-04	1.778e-01
UBE2V1	ubiquitin conjugating enzyme E2 V1	32.352	4.253e-02	0.024790	8.725e-02	0.7830	8.999e-04	8.220e-01
NCDN	neurochondrin	15.492	4.074e-02	0.023755	8.728e-02	0.7827	6.341e-04	4.864e-01
TLR2	toll like receptor 2	258.182	5.343e-02	0.031147	8.736e-02	0.7829	3.595e-05	5.501e-01
HIPK2	homeodomain interacting protein kinase 2	92.740	2.573e-02	0.015010	8.757e-02	0.7843	1.040e-03	5.202e-01
CHRNA2	cholinergic receptor nicotinic alpha 2 subunit	9.927	-5.589e-02	0.032645	8.764e-02	0.7844	4.941e-04	1.604e-01
TMED10	transmembrane p24 trafficking protein 10	219.992	1.961e-02	0.011444	8.765e-02	0.7840	1.698e-04	8.101e-01
ARF3	ADP ribosylation factor 3	116.961	2.364e-02	0.013805	8.785e-02	0.7852	5.232e-04	6.111e-01
ATG7	autophagy related 7	95.961	2.467e-02	0.014415	8.816e-02	0.7875	8.031e-04	2.092e-02
TRIM6	tripartite motif containing 6	5.590	-6.721e-02	0.039314	8.819e-02	0.7872	7.532e-04	3.093e-01
TBC1D2	TBC1 domain family member 2	28.899	3.275e-02	0.019145	8.820e-02	0.7867	2.106e-03	1.252e-01
ZNF426	zinc finger protein 426	49.568	-3.828e-02	0.022372	8.825e-02	0.7867	1.324e-03	4.628e-01
TRABD2A	TraB domain containing 2A	112.708	-2.433e-02	0.014222	8.833e-02	0.7869	7.422e-04	7.282e-01
PXDC1	PX domain containing 1	3.066	-9.551e-02	0.055931	8.834e-02	0.7865	9.172e-04	8.136e-01
TLDC2	TBC/LysM-associated domain containing 2	3.069	-1.299e-01	0.076021	8.835e-02	0.7860	1.240e-03	2.761e-01
GORASP2	golgi reassembly stacking protein 2	27.847	3.289e-02	0.019244	8.842e-02	0.7861	2.662e-03	1.485e-01
BOK	BCL2 family apoptosis regulator BOK	3.473	-1.057e-01	0.061915	8.845e-02	0.7859	9.173e-04	1.973e-01
VEZT	vezatin, adherens junctions transmembrane protein	41.530	-3.730e-02	0.021832	8.849e-02	0.7857	8.667e-04	4.989e-01
GM2A	GM2 ganglioside activator	64.598	2.979e-02	0.017435	8.859e-02	0.7860	1.100e-03	1.203e-01
SSPO	SCO-spondin	7.314	-1.235e-01	0.072396	8.862e-02	0.7858	1.302e-03	2.104e-01
SPIN4	spindlin family member 4	10.181	-5.145e-02	0.030132	8.862e-02	0.7853	1.286e-03	4.079e-01
RRM2B	ribonucleotide reductase regulatory TP53 inducible subunit M2B	135.992	-2.179e-02	0.012756	8.871e-02	0.7856	2.793e-04	4.346e-01
MXRA5	matrix remodeling associated 5	5.879	-1.338e-01	0.078456	8.872e-02	0.7851	2.547e-03	6.023e-01
CA8	carbonic anhydrase 8	5.216	9.465e-02	0.055422	8.873e-02	0.7847	2.682e-03	6.744e-01
SLC35F5	solute carrier family 35 member F5	80.829	-2.177e-02	0.012752	8.879e-02	0.7847	8.374e-04	2.500e-01
ZNRF3	zinc and ring finger 3	6.161	-1.039e-01	0.060958	8.879e-02	0.7842	1.449e-03	1.404e-01
BCL11B	BAF chromatin remodeling complex subunit BCL11B	222.239	-1.946e-02	0.011393	8.884e-02	0.7841	5.267e-04	9.602e-01
KLC4	kinesin light chain 4	18.698	-3.417e-02	0.020047	8.886e-02	0.7838	5.049e-06	5.836e-02
CSNK1G3	casein kinase 1 gamma 3	39.945	-4.637e-02	0.027183	8.899e-02	0.7844	9.488e-04	4.828e-02
TENT5A	terminal nucleotidyltransferase 5A	107.442	-2.165e-02	0.012687	8.907e-02	0.7846	6.219e-04	8.280e-01
ZMAT5	zinc finger matrin-type 5	16.282	5.457e-02	0.032041	8.912e-02	0.7845	1.320e-03	6.795e-01
GPBAR1	G protein-coupled bile acid receptor 1	12.132	4.803e-02	0.028171	8.916e-02	0.7844	2.295e-03	4.482e-01
APOL6	apolipoprotein L6	532.307	-2.741e-02	0.016071	8.917e-02	0.7840	5.118e-04	2.008e-01
AFMID	arylformamidase	6.361	7.187e-02	0.042171	8.922e-02	0.7839	1.137e-03	9.016e-01
POLR2I	RNA polymerase II subunit I	4.091	7.314e-02	0.042933	8.933e-02	0.7844	1.687e-03	8.316e-01
AKR1C1	aldo-keto reductase family 1 member C1	3.618	1.278e-01	0.075098	8.934e-02	0.7839	9.792e-04	1.906e-01
H2BC12	H2B clustered histone 12	61.563	2.943e-02	0.017270	8.938e-02	0.7838	4.416e-04	2.632e-01
ITM2A	integral membrane protein 2A	58.482	-3.128e-02	0.018348	8.939e-02	0.7833	3.842e-04	5.137e-01
DDX60	DExD/H-box helicase 60	139.561	-3.564e-02	0.020916	8.945e-02	0.7833	7.143e-04	3.869e-01
EMC10	ER membrane protein complex subunit 10	40.035	9.497e-02	0.055734	8.947e-02	0.7830	2.741e-03	5.338e-01
CCNC	cyclin C	53.418	-3.579e-02	0.021011	8.949e-02	0.7827	4.088e-04	1.993e-02
CENPQ	centromere protein Q	3.332	-1.056e-01	0.062070	8.953e-02	0.7825	1.513e-03	3.275e-01
CD8B2	CD8b2 molecule	3.161	-1.240e-01	0.072910	8.962e-02	0.7828	8.498e-04	2.905e-02
WIPI1	WD repeat domain, phosphoinositide interacting 1	38.911	-2.701e-02	0.015858	8.965e-02	0.7826	1.103e-03	2.429e-01
HUS1	HUS1 checkpoint clamp component	24.488	3.755e-02	0.022055	8.968e-02	0.7823	1.223e-03	4.105e-01
KLHL20	kelch like family member 20	35.679	-2.799e-02	0.016469	8.975e-02	0.7824	6.942e-04	9.224e-01
TLR4	toll like receptor 4	888.844	-3.292e-02	0.019336	8.980e-02	0.7823	3.785e-04	1.563e-01
ZBED3	zinc finger BED-type containing 3	10.941	4.652e-02	0.027346	8.982e-02	0.7820	5.438e-04	7.836e-01
SF3B1	splicing factor 3b subunit 1	1212.810	-1.921e-02	0.011285	8.984e-02	0.7816	2.974e-04	1.436e-01
ABHD1	abhydrolase domain containing 1	8.811	-4.681e-02	0.027527	8.987e-02	0.7814	6.549e-04	5.448e-01
ZNF789	zinc finger protein 789	16.748	7.479e-02	0.043972	8.991e-02	0.7812	1.602e-03	2.935e-01
PLXDC2	plexin domain containing 2	307.789	1.911e-02	0.011231	8.993e-02	0.7809	3.007e-04	4.112e-01
SSBP2	single stranded DNA binding protein 2	68.354	4.379e-02	0.025739	8.993e-02	0.7804	1.065e-04	9.152e-01
GPR27	G protein-coupled receptor 27	48.270	-4.123e-02	0.024240	9.003e-02	0.7807	1.013e-03	7.670e-01
VIL1	villin 1	11.187	1.102e-01	0.064818	9.014e-02	0.7812	2.570e-03	7.538e-01
EMILIN3	elastin microfibril interfacer 3	2.656	-1.607e-01	0.094642	9.020e-02	0.7812	1.423e-03	7.296e-01
TEX261	testis expressed 261	32.709	-3.336e-02	0.019633	9.027e-02	0.7813	1.416e-03	9.270e-01
PCNT	pericentrin	90.879	-2.624e-02	0.015447	9.041e-02	0.7820	2.583e-03	2.908e-01
IQCC	IQ motif containing C	5.839	-5.829e-02	0.034352	9.047e-02	0.7821	1.591e-03	1.034e-01
GPC2	glypican 2	4.163	-8.756e-02	0.051621	9.061e-02	0.7828	9.485e-04	1.918e-01
UBE2K	ubiquitin conjugating enzyme E2 K	68.023	-9.512e-02	0.056024	9.063e-02	0.7825	1.622e-03	9.107e-01
IL17RB	interleukin 17 receptor B	8.531	-4.292e-02	0.025296	9.069e-02	0.7824	8.194e-04	5.739e-01
LGALS2	galectin 2	10.686	6.331e-02	0.037284	9.073e-02	0.7823	9.231e-04	1.226e-01
GRSF1	G-rich RNA sequence binding factor 1	84.401	3.003e-02	0.017694	9.080e-02	0.7824	5.126e-06	9.698e-01
DET1	DET1 partner of COP1 E3 ubiquitin ligase	20.604	-3.223e-02	0.019001	9.092e-02	0.7830	4.617e-04	1.208e-01
ARAP1	ArfGAP with RhoGAP domain, ankyrin repeat and PH domain 1	310.998	-2.426e-02	0.014303	9.093e-02	0.7825	3.104e-04	3.992e-01
IAH1	isoamyl acetate hydrolyzing esterase 1 (putative)	42.551	-5.055e-02	0.029863	9.105e-02	0.7831	2.845e-03	7.465e-01
UMAD1	UBAP1-MVB12-associated (UMA) domain containing 1	13.321	1.096e-01	0.064702	9.119e-02	0.7837	1.557e-03	2.736e-01
HDAC8	histone deacetylase 8	18.250	4.033e-02	0.023836	9.121e-02	0.7834	3.641e-03	1.565e-01
ZNF319	zinc finger protein 319	38.676	2.665e-02	0.015724	9.124e-02	0.7832	1.944e-03	3.901e-01
EIF2AK2	eukaryotic translation initiation factor 2 alpha kinase 2	181.693	-3.180e-02	0.018766	9.129e-02	0.7831	5.038e-04	7.015e-01
DRG2	developmentally regulated GTP binding protein 2	37.014	-3.773e-02	0.022306	9.132e-02	0.7829	1.207e-03	6.474e-01
EIF2B2	eukaryotic translation initiation factor 2B subunit beta	27.349	3.705e-02	0.021875	9.134e-02	0.7825	1.939e-03	6.202e-02
TAF5	TATA-box binding protein associated factor 5	18.054	3.910e-02	0.023090	9.138e-02	0.7823	1.317e-03	2.157e-01
MEF2D	myocyte enhancer factor 2D	45.033	-2.515e-02	0.014851	9.146e-02	0.7826	5.457e-04	4.303e-01
ABCB8	ATP binding cassette subfamily B member 8	19.204	-4.318e-02	0.025509	9.148e-02	0.7822	7.475e-04	1.009e-01
ZCCHC2	zinc finger CCHC-type containing 2	89.593	-3.420e-02	0.020201	9.152e-02	0.7821	1.496e-03	6.307e-01
VWA1	von Willebrand factor A domain containing 1	2.818	-1.585e-01	0.093790	9.160e-02	0.7822	9.755e-04	3.353e-01
NKAIN1	sodium/potassium transporting ATPase interacting 1	2.426	-1.584e-01	0.093777	9.170e-02	0.7826	1.479e-03	9.277e-02
SH3GL1	SH3 domain containing GRB2 like 1, endophilin A2	28.757	3.670e-02	0.021694	9.170e-02	0.7821	9.382e-04	9.590e-01
ZNF790	zinc finger protein 790	16.244	-3.976e-02	0.023525	9.195e-02	0.7837	1.613e-03	9.393e-01
SLC25A43	solute carrier family 25 member 43	7.490	6.284e-02	0.037195	9.206e-02	0.7842	3.602e-03	5.245e-01
DNM1	dynamin 1	5.061	-1.138e-01	0.067432	9.208e-02	0.7839	9.722e-04	7.713e-01
DNA2	DNA replication helicase/nuclease 2	13.090	6.249e-02	0.036990	9.214e-02	0.7839	1.193e-03	5.263e-01
FLT3	fms related tyrosine kinase 3	10.597	8.651e-02	0.051213	9.222e-02	0.7841	2.600e-03	8.029e-01
RAB33B	RAB33B, member RAS oncogene family	75.250	-2.408e-02	0.014260	9.239e-02	0.7850	2.762e-04	8.809e-01
C11orf1	chromosome 11 open reading frame 1	6.779	-6.834e-02	0.040517	9.251e-02	0.7855	9.058e-04	1.852e-01
ZFAND1	zinc finger AN1-type containing 1	24.175	-4.374e-02	0.025925	9.253e-02	0.7852	8.571e-04	8.695e-01
CSRP1	cysteine and glycine rich protein 1	59.374	5.808e-02	0.034418	9.256e-02	0.7850	3.216e-03	3.699e-01
MAB21L2	mab-21 like 2	12.666	-4.099e-02	0.024299	9.259e-02	0.7847	8.086e-04	7.739e-01
PROX2	prospero homeobox 2	8.101	-5.041e-02	0.029894	9.260e-02	0.7843	5.799e-04	4.245e-01
MFSD5	major facilitator superfamily domain containing 5	21.155	-5.058e-02	0.029985	9.260e-02	0.7838	2.664e-03	5.631e-01
ATF5	activating transcription factor 5	2.386	-9.173e-02	0.054443	9.277e-02	0.7848	9.892e-04	9.217e-01
DDOST	dolichyl-diphosphooligosaccharide--protein glycosyltransferase non-catalytic subunit	127.250	2.089e-02	0.012393	9.289e-02	0.7852	2.344e-04	1.585e-01
ZNF292	zinc finger protein 292	421.095	-1.921e-02	0.011398	9.300e-02	0.7857	3.905e-04	6.321e-01
VKORC1L1	vitamin K epoxide reductase complex subunit 1 like 1	33.028	2.853e-02	0.016935	9.317e-02	0.7866	1.964e-03	2.733e-01
CCDC43	coiled-coil domain containing 43	25.983	3.174e-02	0.018875	9.324e-02	0.7867	1.546e-03	3.726e-01
PRRC1	proline rich coiled-coil 1	49.118	5.220e-02	0.031001	9.327e-02	0.7865	9.710e-04	6.842e-01
PLA2G6	phospholipase A2 group VI	14.173	-5.210e-02	0.030958	9.330e-02	0.7863	7.995e-04	8.546e-01
PREPL	prolyl endopeptidase like	51.075	-3.727e-02	0.022147	9.334e-02	0.7861	9.792e-04	1.176e-01
TAOK2	TAO kinase 2	55.752	-2.549e-02	0.015142	9.336e-02	0.7858	1.152e-03	4.904e-01
CDC42EP2	CDC42 effector protein 2	33.358	-3.814e-02	0.022668	9.350e-02	0.7865	7.931e-04	5.606e-01
APRT	adenine phosphoribosyltransferase	40.493	4.636e-02	0.027563	9.355e-02	0.7864	1.575e-03	4.812e-02
TP53TG5	TP53 target 5	6.540	-5.762e-02	0.034306	9.380e-02	0.7880	9.949e-04	6.678e-01
NA	NA	3.866	-3.645e-01	0.217162	9.399e-02	0.7891	1.109e-07	6.420e-01
DNAI1	dynein axonemal intermediate chain 1	2.894	-1.236e-01	0.073710	9.419e-02	0.7903	5.759e-04	5.215e-01
COLEC12	collectin subfamily member 12	4.519	-1.118e-01	0.066691	9.429e-02	0.7907	9.616e-07	8.631e-02
EMC4	ER membrane protein complex subunit 4	44.070	2.945e-02	0.017544	9.431e-02	0.7903	5.165e-04	2.633e-01
JAML	junction adhesion molecule like	900.676	-2.228e-02	0.013273	9.433e-02	0.7899	4.213e-04	1.671e-01
ZFC3H1	zinc finger C3H1-type containing	200.121	-1.849e-02	0.011016	9.434e-02	0.7895	2.677e-04	4.663e-02
MGST1	microsomal glutathione S-transferase 1	14.611	5.116e-02	0.030490	9.440e-02	0.7896	2.204e-03	2.821e-02
ADO	2-aminoethanethiol dioxygenase	37.695	-2.439e-02	0.014538	9.443e-02	0.7893	4.443e-04	7.167e-01
MBLAC2	metallo-beta-lactamase domain containing 2	26.445	-3.152e-02	0.018792	9.445e-02	0.7890	5.527e-04	1.910e-01
RTN3	reticulon 3	215.856	2.192e-02	0.013067	9.454e-02	0.7893	4.532e-04	8.493e-01
FLRT2	fibronectin leucine rich transmembrane protein 2	8.332	-1.593e-01	0.095168	9.477e-02	0.7907	1.213e-03	1.721e-01
GON4L	gon-4 like	86.904	-1.955e-02	0.011662	9.480e-02	0.7905	1.642e-03	8.593e-01
ATP5PO	ATP synthase peripheral stalk subunit OSCP	41.055	4.104e-02	0.024494	9.481e-02	0.7900	6.231e-04	9.879e-01
VCPKMT	valosin containing protein lysine methyltransferase	30.548	-3.330e-02	0.019881	9.493e-02	0.7905	7.875e-04	8.121e-01
FBXO44	F-box protein 44	15.365	-5.003e-02	0.029892	9.518e-02	0.7921	9.351e-04	3.890e-01
PBDC1	polysaccharide biosynthesis domain containing 1	8.822	5.575e-02	0.033349	9.518e-02	0.7916	1.165e-03	4.003e-01
FZD4	frizzled class receptor 4	5.819	-1.032e-01	0.061767	9.518e-02	0.7912	1.197e-03	2.930e-02
CLDND2	claudin domain containing 2	5.386	-6.624e-02	0.039572	9.523e-02	0.7911	1.702e-03	6.585e-01
C1orf21	chromosome 1 open reading frame 21	40.547	-4.297e-02	0.025670	9.535e-02	0.7916	1.627e-03	4.250e-01
KRT15	keratin 15	3.582	-1.189e-01	0.071185	9.537e-02	0.7913	1.101e-03	2.406e-03
OGA	O-GlcNAcase	580.180	-1.724e-02	0.010307	9.554e-02	0.7922	3.099e-04	2.975e-01
AIF1L	allograft inflammatory factor 1 like	4.446	-1.337e-01	0.080081	9.556e-02	0.7919	9.003e-04	6.637e-01
PUDP	pseudouridine 5'-phosphatase	13.319	4.894e-02	0.029283	9.561e-02	0.7918	3.092e-03	3.074e-01
TCP11L2	t-complex 11 like 2	313.822	-2.189e-02	0.013095	9.565e-02	0.7916	5.619e-04	7.240e-01
LTBP3	latent transforming growth factor beta binding protein 3	16.708	-5.807e-02	0.034747	9.575e-02	0.7919	9.776e-04	7.253e-02
ARL14EP	ADP ribosylation factor like GTPase 14 effector protein	61.308	2.547e-02	0.015239	9.575e-02	0.7915	4.437e-04	6.569e-01
NDUFB6	NADH:ubiquinone oxidoreductase subunit B6	33.679	-3.386e-02	0.020268	9.577e-02	0.7912	8.618e-04	4.646e-01
CD164	CD164 molecule	343.116	-4.407e-02	0.026380	9.587e-02	0.7915	5.414e-04	1.769e-02
GUCD1	guanylyl cyclase domain containing 1	319.007	5.096e-02	0.030507	9.588e-02	0.7911	8.089e-04	9.784e-01
RNF123	ring finger protein 123	61.272	2.734e-02	0.016364	9.589e-02	0.7907	3.558e-04	6.578e-01
SEPTIN8	septin 8	16.953	3.994e-02	0.023923	9.593e-02	0.7905	4.717e-04	1.463e-02
CPA5	carboxypeptidase A5	2.008	-1.577e-01	0.094569	9.595e-02	0.7903	1.627e-03	5.273e-01
NIPSNAP3B	nipsnap homolog 3B	2.178	1.402e-01	0.084095	9.606e-02	0.7906	2.530e-03	3.679e-01
FBXO22	F-box protein 22	73.416	-4.249e-02	0.025496	9.620e-02	0.7913	1.052e-03	7.897e-01
SNIP1	Smad nuclear interacting protein 1	53.544	-2.504e-02	0.015005	9.626e-02	0.7913	1.397e-03	2.280e-01
KIAA0355	KIAA0355	21.232	-3.837e-02	0.023001	9.629e-02	0.7911	1.885e-03	4.264e-01
SRSF7	serine and arginine rich splicing factor 7	164.926	-2.431e-02	0.014573	9.633e-02	0.7909	1.871e-04	1.816e-01
DCAF16	DDB1 and CUL4 associated factor 16	75.438	-2.028e-02	0.012162	9.647e-02	0.7916	5.536e-04	1.802e-02
HDAC1	histone deacetylase 1	146.317	-1.619e-02	0.009708	9.651e-02	0.7914	3.081e-04	9.660e-02
HCFC2	host cell factor C2	41.963	-4.831e-02	0.028987	9.660e-02	0.7917	1.549e-03	1.020e-01
ADORA3	adenosine A3 receptor	7.026	8.020e-02	0.048120	9.661e-02	0.7913	2.177e-03	7.433e-01
KLHL36	kelch like family member 36	89.891	-7.247e-02	0.043485	9.665e-02	0.7912	1.377e-03	2.079e-01
FBXO31	F-box protein 31	36.011	-3.121e-02	0.018730	9.676e-02	0.7915	1.146e-03	2.406e-01
RELCH	RAB11 binding and LisH domain, coiled-coil and HEAT repeat containing	180.783	-1.943e-02	0.011659	9.679e-02	0.7913	2.346e-04	7.473e-01
STAT5B	signal transducer and activator of transcription 5B	426.841	-1.798e-02	0.010791	9.679e-02	0.7909	3.894e-04	1.112e-01
AMOTL1	angiomotin like 1	14.387	-5.007e-02	0.030073	9.687e-02	0.7910	3.919e-04	3.830e-01
UST	uronyl 2-sulfotransferase	16.079	3.933e-02	0.023614	9.687e-02	0.7906	1.930e-03	1.919e-01
RNF8	ring finger protein 8	22.258	4.175e-02	0.025077	9.694e-02	0.7906	1.596e-03	5.371e-01
MAF	MAF bZIP transcription factor	61.718	-2.999e-02	0.018012	9.696e-02	0.7903	8.482e-04	2.211e-01
NISCH	nischarin	77.418	-2.834e-02	0.017026	9.707e-02	0.7907	8.638e-04	2.512e-01
YWHAQ	tyrosine 3-monooxygenase/tryptophan 5-monooxygenase activation protein theta	123.590	-2.310e-02	0.013880	9.709e-02	0.7904	2.774e-04	4.413e-01
PRR14L	proline rich 14 like	144.983	-5.174e-02	0.031082	9.709e-02	0.7899	2.246e-03	9.977e-01
TDRD9	tudor domain containing 9	10.494	6.008e-02	0.036113	9.725e-02	0.7907	1.075e-03	1.678e-01
PROC	protein C, inactivator of coagulation factors Va and VIIIa	2.632	-1.143e-01	0.068824	9.742e-02	0.7916	1.354e-03	5.294e-01
RAF1	Raf-1 proto-oncogene, serine/threonine kinase	361.124	-1.682e-02	0.010116	9.744e-02	0.7914	3.057e-04	5.612e-01
TBC1D8B	TBC1 domain family member 8B	3.683	1.058e-01	0.063707	9.754e-02	0.7916	2.454e-03	9.114e-01
POFUT2	protein O-fucosyltransferase 2	27.465	-3.489e-02	0.021000	9.769e-02	0.7924	9.475e-04	1.111e-01
SNRNP48	small nuclear ribonucleoprotein U11/U12 subunit 48	43.769	-4.648e-02	0.027990	9.773e-02	0.7922	6.175e-04	6.752e-01
NOA1	nitric oxide associated 1	25.341	3.210e-02	0.019333	9.783e-02	0.7926	1.248e-03	5.928e-01
CDC5L	cell division cycle 5 like	137.473	1.622e-02	0.009770	9.797e-02	0.7932	2.652e-04	3.438e-01
YIPF4	Yip1 domain family member 4	212.762	-1.731e-02	0.010431	9.811e-02	0.7939	2.330e-04	2.798e-01
TLK2	tousled like kinase 2	56.450	2.748e-02	0.016579	9.844e-02	0.7961	2.142e-03	9.323e-01
FOXJ1	forkhead box J1	2.101	-1.478e-01	0.089269	9.848e-02	0.7959	1.028e-03	8.096e-01
ANKRD42	ankyrin repeat domain 42	12.136	4.270e-02	0.025772	9.857e-02	0.7962	1.574e-03	5.457e-02
MOB3B	MOB kinase activator 3B	11.341	4.703e-02	0.028385	9.857e-02	0.7957	1.074e-03	2.919e-01
ZNF681	zinc finger protein 681	19.471	-4.019e-02	0.024260	9.868e-02	0.7961	1.288e-03	1.737e-02
CYBC1	cytochrome b-245 chaperone 1	139.024	-2.654e-02	0.016022	9.873e-02	0.7960	4.439e-04	1.903e-01
ZNF24	zinc finger protein 24	344.737	-1.616e-02	0.009756	9.874e-02	0.7956	1.458e-04	6.597e-01
PARP15	poly(ADP-ribose) polymerase family member 15	52.575	4.729e-02	0.028549	9.877e-02	0.7954	9.506e-04	7.362e-01
CYREN	cell cycle regulator of NHEJ	24.195	-9.215e-02	0.055729	9.880e-02	0.7951	1.227e-03	1.846e-01
MYCBP2	MYC binding protein 2	408.551	1.415e-02	0.008545	9.886e-02	0.7952	8.830e-05	9.689e-01
KIAA1107	KIAA1107	17.667	4.221e-02	0.025515	9.908e-02	0.7964	9.516e-04	1.888e-01
ASPM	abnormal spindle microtubule assembly	12.798	7.664e-02	0.046364	9.929e-02	0.7976	1.052e-03	5.399e-01
PBX4	PBX homeobox 4	4.339	6.877e-02	0.041625	9.930e-02	0.7972	8.461e-04	1.161e-01
C2orf42	chromosome 2 open reading frame 42	18.430	3.745e-02	0.022658	9.931e-02	0.7968	1.186e-03	2.159e-01
PFKFB2	6-phosphofructo-2-kinase/fructose-2,6-biphosphatase 2	49.141	3.929e-02	0.023768	9.936e-02	0.7968	2.553e-03	7.368e-01
PLA2G2D	phospholipase A2 group IID	3.234	-1.402e-01	0.084905	9.939e-02	0.7965	1.164e-03	1.443e-01
ADA	adenosine deaminase	22.808	-3.060e-02	0.018514	9.943e-02	0.7964	1.106e-03	7.890e-01
ZHX2	zinc fingers and homeoboxes 2	40.290	-2.459e-02	0.014877	9.947e-02	0.7963	1.809e-03	7.474e-01
FZR1	fizzy and cell division cycle 20 related 1	43.140	-3.758e-02	0.022745	9.953e-02	0.7963	5.310e-04	2.646e-01
CNR1	cannabinoid receptor 1	4.488	-8.419e-02	0.051006	9.962e-02	0.7965	7.273e-04	4.950e-01
JUP	junction plakoglobin	13.771	6.141e-02	0.037182	9.963e-02	0.7961	9.347e-04	2.370e-01
FAAP24	FA core complex associated protein 24	4.501	-9.910e-02	0.060014	9.963e-02	0.7956	1.710e-03	6.211e-01
HAUS7	HAUS augmin like complex subunit 7	7.156	-1.395e-01	0.084485	9.964e-02	0.7952	1.297e-03	9.826e-01
STX4	syntaxin 4	42.032	-2.435e-02	0.014747	9.975e-02	0.7957	7.893e-04	1.985e-01
MFSD8	major facilitator superfamily domain containing 8	44.934	-3.649e-02	0.022135	9.981e-02	0.7957	1.465e-03	9.487e-01
RAB21	RAB21, member RAS oncogene family	210.786	-2.031e-02	0.012324	9.983e-02	0.7954	2.796e-04	3.795e-01
TMEM97	transmembrane protein 97	8.467	5.270e-02	0.031932	9.984e-02	0.7949	7.781e-04	3.927e-01
TOP2A	DNA topoisomerase II alpha	12.633	7.871e-02	0.047693	9.986e-02	0.7946	2.089e-03	8.227e-01
LIN37	lin-37 DREAM MuvB core complex component	4.181	8.665e-02	0.052573	9.988e-02	0.7943	9.855e-04	7.103e-01
UBE2L3	ubiquitin conjugating enzyme E2 L3	48.688	2.195e-02	0.013300	9.992e-02	0.7942	1.403e-03	6.808e-01
ANK2	ankyrin 2	8.412	1.138e-01	0.069069	9.996e-02	0.7940	6.005e-04	5.694e-01
PRKDC	protein kinase, DNA-activated, catalytic subunit	310.317	1.753e-02	0.010621	9.997e-02	0.7936	3.539e-04	7.736e-01
KLHL9	kelch like family member 9	92.096	-1.882e-02	0.011406	1.000e-01	0.7935	3.571e-04	3.977e-01
SUCLG1	succinate-CoA ligase alpha subunit	54.605	2.041e-02	0.012371	1.000e-01	0.7931	3.186e-04	1.073e-01
ZNF548	zinc finger protein 548	16.796	-1.131e-01	0.068564	1.000e-01	0.7928	3.163e-03	1.869e-02
ATIC	5-aminoimidazole-4-carboxamide ribonucleotide formyltransferase/IMP cyclohydrolase	33.014	3.230e-02	0.019586	1.001e-01	0.7931	1.297e-03	9.403e-01
TUT1	terminal uridylyl transferase 1, U6 snRNA-specific	7.608	-1.833e-01	0.111385	1.003e-01	0.7942	1.310e-03	6.098e-01
PBRM1	polybromo 1	179.573	2.028e-02	0.012306	1.004e-01	0.7945	5.231e-04	3.721e-01
PRDX1	peroxiredoxin 1	84.213	3.238e-02	0.019654	1.005e-01	0.7944	3.008e-04	2.891e-01
TMEM262	transmembrane protein 262	22.180	-3.150e-02	0.019130	1.006e-01	0.7949	1.292e-03	9.222e-01
NUP85	nucleoporin 85	41.008	-2.644e-02	0.016057	1.006e-01	0.7944	1.186e-03	7.796e-01
NPR2	natriuretic peptide receptor 2	3.932	-9.741e-02	0.059233	1.006e-01	0.7942	6.662e-04	4.621e-01
ATP6V1E2	ATPase H+ transporting V1 subunit E2	12.060	-4.847e-02	0.029455	1.007e-01	0.7946	1.185e-03	7.316e-01
PLEKHG6	pleckstrin homology and RhoGEF domain containing G6	13.160	-4.167e-02	0.025328	1.009e-01	0.7953	8.471e-04	8.078e-01
ARHGEF19	Rho guanine nucleotide exchange factor 19	8.088	-7.337e-02	0.044637	1.010e-01	0.7957	7.168e-04	2.210e-01
ELOA2	elongin A2	3.703	-1.223e-01	0.074504	1.011e-01	0.7962	8.420e-04	3.806e-01
SMAD3	SMAD family member 3	63.031	-4.945e-02	0.030069	1.012e-01	0.7960	2.450e-03	3.977e-01
ZNF284	zinc finger protein 284	5.512	2.476e-01	0.150658	1.012e-01	0.7958	1.476e-03	8.240e-01
ZNF14	zinc finger protein 14	38.151	-2.992e-02	0.018198	1.012e-01	0.7957	5.014e-04	2.846e-01
CHST10	carbohydrate sulfotransferase 10	8.507	5.484e-02	0.033390	1.013e-01	0.7955	1.172e-03	7.056e-01
CLN3	CLN3 lysosomal/endosomal transmembrane protein, battenin	49.518	-4.381e-02	0.026694	1.013e-01	0.7952	3.217e-03	8.708e-01
RYBP	RING1 and YY1 binding protein	3.466	8.701e-02	0.053015	1.013e-01	0.7950	6.356e-04	7.663e-01
LY96	lymphocyte antigen 96	16.663	-6.625e-02	0.040331	1.013e-01	0.7947	8.523e-04	4.677e-01
HCST	hematopoietic cell signal transducer	17.261	3.995e-02	0.024316	1.013e-01	0.7942	8.487e-04	7.322e-01
WDSUB1	WD repeat, sterile alpha motif and U-box domain containing 1	10.597	5.324e-02	0.032411	1.014e-01	0.7939	1.781e-03	1.855e-01
RNASE2	ribonuclease A family member 2	15.499	6.768e-02	0.041197	1.015e-01	0.7941	1.252e-03	9.862e-01
PDE4B	phosphodiesterase 4B	165.161	-2.454e-02	0.014935	1.015e-01	0.7938	7.888e-04	8.099e-01
SOGA3	SOGA family member 3	13.634	5.310e-02	0.032331	1.015e-01	0.7936	5.820e-04	6.342e-01
NELFA	negative elongation factor complex member A	19.587	-3.649e-02	0.022234	1.018e-01	0.7951	8.512e-04	9.487e-01
GPX3	glutathione peroxidase 3	13.290	4.310e-02	0.026268	1.018e-01	0.7949	1.802e-03	1.830e-01
SLC46A3	solute carrier family 46 member 3	39.043	-2.878e-02	0.017541	1.019e-01	0.7950	1.236e-03	2.669e-01
ZNF280D	zinc finger protein 280D	5.576	2.775e-01	0.169264	1.019e-01	0.7950	2.646e-03	1.054e-01
CRY1	cryptochrome circadian regulator 1	26.381	-3.191e-02	0.019454	1.020e-01	0.7948	8.999e-04	2.095e-01
ELK4	ETS transcription factor ELK4	86.892	-2.435e-01	0.148464	1.020e-01	0.7945	1.259e-03	7.785e-01
TMX4	thioredoxin related transmembrane protein 4	196.646	-1.996e-02	0.012166	1.020e-01	0.7943	2.903e-04	5.640e-01
ZNF227	zinc finger protein 227	48.939	7.028e-02	0.042851	1.020e-01	0.7940	1.575e-03	5.686e-01
SCYL2	SCY1 like pseudokinase 2	105.238	5.345e-02	0.032637	1.021e-01	0.7938	6.889e-04	1.817e-01
CWC22	CWC22 spliceosome associated protein homolog	50.292	2.490e-02	0.015188	1.022e-01	0.7941	3.098e-04	1.240e-01
MFSD2A	major facilitator superfamily domain containing 2A	6.195	6.414e-02	0.039153	1.022e-01	0.7937	1.729e-03	9.161e-01
CNOT9	CCR4-NOT transcription complex subunit 9	51.086	5.734e-02	0.034985	1.022e-01	0.7938	1.125e-03	8.335e-01
FAM135B	family with sequence similarity 135 member B	4.247	-1.392e-01	0.084976	1.022e-01	0.7934	5.347e-04	2.697e-01
NDRG3	NDRG family member 3	50.894	2.593e-02	0.015825	1.023e-01	0.7931	6.043e-04	7.465e-01
MAP7	microtubule associated protein 7	12.332	5.378e-02	0.032817	1.023e-01	0.7927	1.579e-03	7.380e-01
ZNF184	zinc finger protein 184	28.815	-3.308e-02	0.020191	1.023e-01	0.7925	7.131e-04	1.653e-01
PNKD	PNKD metallo-beta-lactamase domain containing	21.965	3.500e-02	0.021360	1.023e-01	0.7922	7.883e-04	4.273e-01
POLR1E	RNA polymerase I subunit E	22.919	-3.413e-02	0.020834	1.024e-01	0.7921	2.172e-03	6.425e-01
SLC25A40	solute carrier family 25 member 40	39.660	6.726e-02	0.041052	1.024e-01	0.7918	7.932e-04	3.375e-01
HOXB2	homeobox B2	6.382	-9.862e-02	0.060239	1.025e-01	0.7922	3.308e-05	3.148e-01
INTS13	integrator complex subunit 13	23.974	3.058e-02	0.018676	1.025e-01	0.7918	4.711e-04	6.730e-01
CCR8	C-C motif chemokine receptor 8	2.831	-9.879e-02	0.060343	1.026e-01	0.7921	1.255e-03	3.616e-01
ZNF267	zinc finger protein 267	185.367	-4.066e-02	0.024838	1.027e-01	0.7920	3.739e-04	7.777e-01
VPS9D1	VPS9 domain containing 1	17.853	-4.720e-02	0.028843	1.027e-01	0.7922	1.936e-03	8.739e-01
LCN10	lipocalin 10	7.713	-6.797e-02	0.041558	1.028e-01	0.7922	1.148e-03	6.354e-01
ISOC2	isochorismatase domain containing 2	8.753	5.999e-02	0.036686	1.028e-01	0.7920	5.841e-04	2.945e-01
WNT10B	Wnt family member 10B	6.121	-5.826e-02	0.035628	1.029e-01	0.7923	5.928e-04	8.690e-01
KCNJ5	potassium inwardly rectifying channel subfamily J member 5	4.572	-1.457e-01	0.089178	1.030e-01	0.7920	1.001e-03	2.130e-02
IRX6	iroquois homeobox 6	3.399	-1.448e-01	0.088636	1.030e-01	0.7921	1.183e-03	2.371e-01
NPEPL1	aminopeptidase like 1	39.389	-5.661e-02	0.034624	1.031e-01	0.7922	2.217e-03	5.600e-01
RNF175	ring finger protein 175	20.593	6.021e-02	0.036859	1.033e-01	0.7932	1.705e-03	7.486e-01
CCDC47	coiled-coil domain containing 47	55.559	2.363e-02	0.014459	1.033e-01	0.7928	1.166e-03	9.642e-01
TRMT2B	tRNA methyltransferase 2 homolog B	36.416	-2.856e-02	0.017483	1.034e-01	0.7930	2.538e-03	7.170e-01
ITGB2	integrin subunit beta 2	704.829	-3.660e-02	0.022402	1.035e-01	0.7931	4.096e-04	9.473e-01
NUP205	nucleoporin 205	84.721	-1.880e-02	0.011511	1.035e-01	0.7927	1.464e-04	7.489e-01
ETFBKMT	electron transfer flavoprotein subunit beta lysine methyltransferase	7.824	-1.371e-01	0.083974	1.035e-01	0.7929	1.271e-03	9.363e-01
STIMATE	STIM activating enhancer	35.963	1.313e-01	0.080506	1.035e-01	0.7924	1.029e-03	7.663e-01
HIP1R	huntingtin interacting protein 1 related	40.053	-3.657e-02	0.022399	1.036e-01	0.7926	1.242e-03	9.553e-01
LRRC1	leucine rich repeat containing 1	4.577	7.809e-02	0.047872	1.037e-01	0.7924	7.597e-04	3.253e-02
SSR4	signal sequence receptor subunit 4	54.759	3.196e-02	0.019583	1.037e-01	0.7926	2.018e-03	9.926e-01
PIK3CG	phosphatidylinositol-4,5-bisphosphate 3-kinase catalytic subunit gamma	231.022	-1.744e-02	0.010686	1.038e-01	0.7924	1.902e-04	7.138e-01
EEA1	early endosome antigen 1	73.429	2.477e-02	0.015178	1.038e-01	0.7920	2.129e-04	8.485e-01
C1orf158	chromosome 1 open reading frame 158	3.432	-1.377e-01	0.084527	1.039e-01	0.7921	8.324e-04	8.286e-02
IKBKE	inhibitor of nuclear factor kappa B kinase subunit epsilon	51.364	2.820e-02	0.017284	1.039e-01	0.7918	7.443e-04	4.218e-01
GALNT3	polypeptide N-acetylgalactosaminyltransferase 3	56.341	-2.873e-02	0.017616	1.040e-01	0.7924	9.489e-04	5.082e-01
MCM7	minichromosome maintenance complex component 7	57.807	-2.440e-02	0.014966	1.041e-01	0.7923	3.959e-04	1.682e-01
ASB13	ankyrin repeat and SOCS box containing 13	14.975	3.863e-02	0.023694	1.041e-01	0.7919	1.226e-03	5.680e-01
RHOT2	ras homolog family member T2	39.378	-3.636e-02	0.022309	1.042e-01	0.7924	1.385e-03	7.834e-01
NBPF14	NBPF member 14	19.430	-4.274e-02	0.026241	1.044e-01	0.7936	8.115e-04	9.268e-01
SOCS2	suppressor of cytokine signaling 2	13.273	6.460e-02	0.039670	1.044e-01	0.7932	3.396e-03	8.367e-01
CLSTN1	calsyntenin 1	62.042	-2.441e-02	0.014991	1.045e-01	0.7934	5.329e-04	7.928e-01
GGA1	golgi associated, gamma adaptin ear containing, ARF binding protein 1	41.901	-3.840e-02	0.023580	1.045e-01	0.7932	9.408e-04	3.730e-01
EDC3	enhancer of mRNA decapping 3	28.299	2.716e-02	0.016706	1.046e-01	0.7931	7.508e-04	6.144e-01
BECN1	beclin 1	84.282	2.569e-02	0.015801	1.046e-01	0.7929	3.822e-04	6.969e-01
MTX1	metaxin 1	39.251	-4.014e-02	0.024664	1.046e-01	0.7925	6.510e-04	7.488e-01
ANKRD53	ankyrin repeat domain 53	3.313	-9.381e-02	0.057709	1.047e-01	0.7926	6.659e-04	4.036e-01
ZNF765	zinc finger protein 765	45.584	-4.572e-02	0.028092	1.047e-01	0.7921	7.729e-04	1.225e-01
TRAPPC2B	trafficking protein particle complex 2B	7.427	-5.177e-02	0.031822	1.048e-01	0.7922	6.620e-04	8.096e-02
KPNA4	karyopherin subunit alpha 4	195.668	1.287e-02	0.007908	1.048e-01	0.7920	1.091e-04	6.649e-01
PARP16	poly(ADP-ribose) polymerase family member 16	17.659	-6.850e-02	0.042112	1.048e-01	0.7917	1.301e-03	7.810e-01
GRIK4	glutamate ionotropic receptor kainate type subunit 4	3.984	-1.184e-01	0.072897	1.049e-01	0.7921	9.258e-04	4.737e-01
SRGN	serglycin	1917.729	-3.254e-02	0.020005	1.050e-01	0.7924	2.374e-04	4.832e-01
FOXO3B	forkhead box O3B	3.866	-7.336e-02	0.045184	1.050e-01	0.7921	1.103e-03	7.502e-01
SOS1	SOS Ras/Rac guanine nucleotide exchange factor 1	135.426	1.981e-02	0.012187	1.051e-01	0.7919	3.384e-04	2.733e-01
RNF112	ring finger protein 112	2.628	-1.340e-01	0.082548	1.051e-01	0.7917	8.056e-04	7.034e-02
ISL2	ISL LIM homeobox 2	6.545	-7.807e-02	0.048062	1.051e-01	0.7915	1.689e-03	1.016e-01
C16orf91	chromosome 16 open reading frame 91	6.956	4.526e-02	0.027860	1.052e-01	0.7915	1.864e-03	1.821e-02
PNMA1	PNMA family member 1	23.478	-2.868e-02	0.017651	1.052e-01	0.7911	1.169e-03	4.759e-01
DYNLRB1	dynein light chain roadblock-type 1	27.866	2.821e-02	0.017372	1.054e-01	0.7920	9.406e-04	8.876e-01
TRIL	TLR4 interactor with leucine rich repeats	3.689	-1.183e-01	0.072932	1.054e-01	0.7920	6.913e-04	1.902e-01
SNX32	sorting nexin 32	16.934	-3.522e-02	0.021690	1.054e-01	0.7916	1.289e-03	5.096e-01
SLC22A18	solute carrier family 22 member 18	1.637	-1.600e-01	0.098528	1.055e-01	0.7913	1.854e-03	6.089e-01
VAPB	VAMP associated protein B and C	43.592	-5.404e-02	0.033291	1.056e-01	0.7919	1.403e-03	9.480e-01
MYO5B	myosin VB	36.980	-3.217e-02	0.019825	1.057e-01	0.7925	1.089e-03	8.280e-01
TYRO3	TYRO3 protein tyrosine kinase	5.418	-1.393e-01	0.086001	1.058e-01	0.7922	7.894e-04	9.072e-01
SHOC2	SHOC2 leucine rich repeat scaffold protein	192.654	-3.101e-02	0.019113	1.058e-01	0.7919	2.566e-04	3.740e-01
TANC1	tetratricopeptide repeat, ankyrin repeat and coiled-coil containing 1	10.573	-5.921e-02	0.036530	1.059e-01	0.7922	4.134e-04	1.959e-01
SMIM32	small integral membrane protein 32	2.114	-1.250e-01	0.077163	1.059e-01	0.7922	1.391e-03	1.037e-01
ICE1	interactor of little elongation complex ELL subunit 1	147.763	-1.486e-02	0.009177	1.060e-01	0.7922	2.067e-04	9.627e-01
ENC1	ectodermal-neural cortex 1	41.996	3.663e-02	0.022590	1.060e-01	0.7919	9.688e-04	7.469e-01
H2AC6	H2A clustered histone 6	203.343	-3.395e-02	0.020949	1.062e-01	0.7928	6.285e-04	7.209e-01
METTL1	methyltransferase like 1	4.761	8.418e-02	0.052026	1.063e-01	0.7935	8.657e-04	6.549e-01
HOXB1	homeobox B1	2.443	-1.403e-01	0.086736	1.064e-01	0.7932	1.185e-03	2.001e-01
DCP1A	decapping mRNA 1A	49.834	2.164e-02	0.013364	1.064e-01	0.7933	7.543e-04	9.572e-01
FAM218A	family with sequence similarity 218 member A	2.768	7.936e-02	0.049032	1.066e-01	0.7939	2.088e-03	3.126e-01
ZNF736	zinc finger protein 736	81.913	-7.312e-02	0.045166	1.066e-01	0.7935	1.649e-03	5.626e-01
DPH1	diphthamide biosynthesis 1	11.733	-7.566e-02	0.046767	1.066e-01	0.7931	7.052e-04	9.156e-01
XPO7	exportin 7	169.164	1.936e-02	0.011960	1.067e-01	0.7934	2.182e-04	7.447e-01
PCDHGC3	protocadherin gamma subfamily C, 3	5.484	-8.597e-02	0.053192	1.067e-01	0.7930	6.335e-04	5.355e-01
SLC30A6	solute carrier family 30 member 6	55.026	5.516e-02	0.034144	1.068e-01	0.7933	5.245e-04	4.984e-01
CCAR1	cell division cycle and apoptosis regulator 1	68.849	2.303e-02	0.014267	1.070e-01	0.7944	2.078e-04	4.058e-01
ABRAXAS1	abraxas 1, BRCA1 A complex subunit	35.405	-5.378e-02	0.033280	1.072e-01	0.7952	1.081e-03	4.236e-01
MYPN	myopalladin	4.549	-1.128e-01	0.069916	1.074e-01	0.7966	4.831e-04	3.408e-01
SAMM50	SAMM50 sorting and assembly machinery component	47.010	-2.684e-02	0.016619	1.074e-01	0.7963	2.012e-03	3.469e-01
ZNF718	zinc finger protein 718	25.171	-3.579e-02	0.022162	1.074e-01	0.7959	9.727e-04	8.542e-01
TSN	translin	48.205	-8.312e-02	0.051504	1.075e-01	0.7959	1.027e-03	1.869e-02
SLC2A3	solute carrier family 2 member 3	291.329	-5.422e-02	0.033581	1.075e-01	0.7958	1.804e-03	3.124e-01
PDCD6	programmed cell death 6	108.504	-2.197e-02	0.013612	1.076e-01	0.7960	8.042e-04	7.329e-01
TSPYL4	TSPY like 4	25.976	-2.879e-02	0.017848	1.078e-01	0.7968	1.083e-03	9.617e-01
TPRN	taperin	9.128	-6.854e-02	0.042515	1.078e-01	0.7966	1.529e-03	7.200e-01
CHERP	calcium homeostasis endoplasmic reticulum protein	13.277	5.480e-02	0.033990	1.079e-01	0.7963	8.258e-04	1.159e-01
RFTN2	raftlin family member 2	6.311	5.863e-02	0.036374	1.079e-01	0.7961	1.098e-03	6.775e-01
TOR1B	torsin family 1 member B	56.151	-2.446e-02	0.015165	1.079e-01	0.7959	4.556e-04	4.854e-01
ANGPTL3	angiopoietin like 3	3.018	8.747e-02	0.054296	1.081e-01	0.7966	9.711e-04	4.451e-01
UFSP1	UFM1 specific peptidase 1 (inactive)	3.678	-6.231e-02	0.038684	1.082e-01	0.7973	1.083e-03	3.770e-01
ZNF768	zinc finger protein 768	12.735	3.748e-02	0.023269	1.082e-01	0.7969	9.158e-04	8.597e-01
PLXNA1	plexin A1	18.599	-4.778e-02	0.029679	1.084e-01	0.7977	8.810e-04	3.160e-01
ARFGEF1	ADP ribosylation factor guanine nucleotide exchange factor 1	256.535	1.494e-02	0.009294	1.085e-01	0.7978	1.505e-04	5.019e-01
BAZ2A	bromodomain adjacent to zinc finger domain 2A	86.594	-2.788e-02	0.017313	1.085e-01	0.7974	9.321e-04	2.185e-01
TMEM161A	transmembrane protein 161A	8.509	5.037e-02	0.031304	1.085e-01	0.7970	6.489e-04	3.528e-01
IRF4	interferon regulatory factor 4	39.021	4.220e-02	0.026220	1.085e-01	0.7969	2.599e-03	9.155e-01
FOXN1	forkhead box N1	3.608	-1.245e-01	0.077469	1.085e-01	0.7965	6.565e-04	8.466e-01
LHX9	LIM homeobox 9	3.702	-1.247e-01	0.077583	1.086e-01	0.7963	6.485e-04	2.062e-01
POU5F2	POU domain class 5, transcription factor 2	35.153	3.569e-02	0.022182	1.086e-01	0.7962	9.081e-04	6.607e-01
ZFP41	ZFP41 zinc finger protein	16.635	-4.872e-02	0.030295	1.087e-01	0.7967	1.000e-03	8.149e-01
FGGY	FGGY carbohydrate kinase domain containing	20.838	4.630e-02	0.028777	1.087e-01	0.7964	7.163e-04	8.220e-01
UBE2F	ubiquitin conjugating enzyme E2 F (putative)	43.696	3.295e-02	0.020484	1.088e-01	0.7961	8.706e-04	7.544e-01
SEMA4F	ssemaphorin 4F	17.024	-4.155e-02	0.025844	1.088e-01	0.7961	3.095e-04	3.216e-01
XPOT	exportin for tRNA	87.071	1.781e-02	0.011075	1.088e-01	0.7958	1.897e-04	8.809e-01
CLASRP	CLK4 associating serine/arginine rich protein	28.865	-3.201e-02	0.019911	1.089e-01	0.7959	6.249e-04	8.681e-01
ZNF395	zinc finger protein 395	42.328	-3.318e-02	0.020636	1.089e-01	0.7956	1.009e-03	9.264e-01
C1QTNF7	C1q and TNF related 7	5.033	8.565e-02	0.053320	1.090e-01	0.7959	1.389e-03	9.319e-01
FPGT-TNNI3K	FPGT-TNNI3K readthrough	3.221	-1.575e-01	0.098027	1.091e-01	0.7958	1.092e-03	7.760e-01
TTC13	tetratricopeptide repeat domain 13	57.644	2.286e-02	0.014226	1.091e-01	0.7954	7.039e-04	9.323e-01
BCOR	BCL6 corepressor	38.337	3.849e-02	0.023956	1.091e-01	0.7954	3.252e-03	6.417e-01
VPS4A	vacuolar protein sorting 4 homolog A	80.614	2.755e-02	0.017167	1.092e-01	0.7950	3.097e-04	4.961e-01
OSR1	odd-skipped related transcription factor 1	2.739	-1.232e-01	0.076764	1.092e-01	0.7947	6.860e-04	2.985e-01
TEAD2	TEA domain transcription factor 2	3.148	1.066e-01	0.066480	1.093e-01	0.7949	6.313e-04	3.751e-01
NFKBIA	NFKB inhibitor alpha	168.694	2.636e-02	0.016408	1.093e-01	0.7945	4.104e-04	4.956e-01
TDRD6	tudor domain containing 6	11.057	6.022e-02	0.037499	1.093e-01	0.7944	9.717e-04	7.779e-02
VAMP3	vesicle associated membrane protein 3	119.426	2.053e-02	0.012782	1.094e-01	0.7947	3.988e-04	8.420e-01
RNPEPL1	arginyl aminopeptidase like 1	61.765	-3.613e-02	0.022502	1.094e-01	0.7945	1.448e-03	7.282e-01
NAXE	NAD(P)HX epimerase	23.159	3.178e-02	0.019811	1.096e-01	0.7953	1.422e-03	1.015e-01
CHRNB4	cholinergic receptor nicotinic beta 4 subunit	3.293	-1.377e-01	0.085904	1.096e-01	0.7951	4.364e-04	1.431e-01
ZNF329	zinc finger protein 329	26.025	-5.499e-02	0.034277	1.097e-01	0.7949	1.253e-03	7.842e-01
GPT	glutamic--pyruvic transaminase	2.650	-1.001e-01	0.062456	1.097e-01	0.7945	9.982e-04	6.135e-02
DPH7	diphthamide biosynthesis 7	22.389	-3.864e-02	0.024122	1.098e-01	0.7947	8.022e-04	9.760e-01
PAIP2	poly(A) binding protein interacting protein 2	119.593	-2.612e-02	0.016283	1.098e-01	0.7947	3.255e-04	9.807e-01
TRPV1	transient receptor potential cation channel subfamily V member 1	7.825	-6.291e-02	0.039268	1.098e-01	0.7945	4.441e-04	7.059e-01
CCDC9	coiled-coil domain containing 9	20.304	-4.217e-02	0.026317	1.102e-01	0.7962	6.306e-04	4.412e-01
ATP1B3	ATPase Na+/K+ transporting subunit beta 3	37.734	4.859e-02	0.030333	1.102e-01	0.7964	4.823e-04	8.848e-01
CLMN	calmin	71.269	-8.705e-02	0.054354	1.104e-01	0.7975	1.789e-03	7.189e-01
PDE12	phosphodiesterase 12	54.925	-4.495e-02	0.028127	1.106e-01	0.7981	1.550e-03	9.689e-01
PROCA1	protein interacting with cyclin A1	6.304	-7.653e-02	0.047856	1.106e-01	0.7980	7.825e-04	7.242e-02
CNGB1	cyclic nucleotide gated channel subunit beta 1	2.731	-1.547e-01	0.096894	1.108e-01	0.7991	1.161e-03	1.445e-01
TSG101	tumor susceptibility 101	51.327	2.216e-02	0.013857	1.108e-01	0.7987	2.717e-04	2.512e-01
EML3	EMAP like 3	38.780	-2.928e-02	0.018309	1.109e-01	0.7985	2.204e-03	9.341e-01
STK32C	serine/threonine kinase 32C	13.233	-4.570e-02	0.028581	1.109e-01	0.7983	1.890e-03	4.885e-01
PHLPP1	PH domain and leucine rich repeat protein phosphatase 1	27.446	-2.935e-02	0.018359	1.110e-01	0.7986	5.457e-04	4.915e-01
CBY1	chibby family member 1, beta catenin antagonist	6.418	-5.253e-02	0.032909	1.112e-01	0.7998	3.025e-03	8.760e-01
BTK	Bruton tyrosine kinase	104.901	2.596e-02	0.016254	1.113e-01	0.7999	4.992e-04	3.905e-01
DTD2	D-aminoacyl-tRNA deacylase 2	18.506	-3.873e-02	0.024260	1.114e-01	0.7998	6.089e-04	9.979e-01
BRICD5	BRICHOS domain containing 5	4.845	-1.286e-01	0.080625	1.114e-01	0.7998	9.238e-04	9.100e-01
MTMR8	myotubularin related protein 8	7.572	6.469e-02	0.040572	1.114e-01	0.7995	3.334e-03	5.515e-01
CDK14	cyclin dependent kinase 14	55.801	2.693e-02	0.016870	1.115e-01	0.7995	8.983e-04	6.096e-01
ARHGEF18	Rho/Rac guanine nucleotide exchange factor 18	140.746	-1.152e-01	0.072264	1.115e-01	0.7992	6.202e-04	4.503e-01
SMARCAD1	SWI/SNF-related, matrix-associated actin-dependent regulator of chromatin, subfamily a, containing DEAD/H box 1	63.336	-2.062e-02	0.012923	1.115e-01	0.7989	1.058e-04	3.695e-01
KIF13B	kinesin family member 13B	71.657	2.058e-02	0.012896	1.116e-01	0.7987	1.475e-03	8.455e-01
SLC16A10	solute carrier family 16 member 10	13.102	-1.168e-01	0.073259	1.118e-01	0.7997	1.273e-03	2.219e-02
NBPF20	NBPF member 20	3.676	-8.109e-02	0.050840	1.118e-01	0.7994	1.124e-03	8.011e-01
CCDC121	coiled-coil domain containing 121	7.875	5.335e-02	0.033465	1.118e-01	0.7990	8.776e-04	6.578e-01
SRSF11	serine and arginine rich splicing factor 11	222.700	-2.372e-02	0.014868	1.118e-01	0.7989	2.217e-04	2.956e-01
TSPOAP1	TSPO associated protein 1	39.313	-3.607e-02	0.022620	1.119e-01	0.7988	7.096e-04	9.508e-01
PPP1R12C	protein phosphatase 1 regulatory subunit 12C	57.341	-2.768e-02	0.017362	1.119e-01	0.7986	5.140e-04	3.592e-01
ZNF875	zinc finger protein 875	33.662	-4.218e-02	0.026458	1.119e-01	0.7983	1.442e-03	6.769e-01
CD59	CD59 molecule (CD59 blood group)	112.303	-2.799e-02	0.017560	1.121e-01	0.7991	6.714e-04	6.676e-01
ZNF543	zinc finger protein 543	27.610	-2.633e-02	0.016522	1.122e-01	0.7993	1.183e-03	7.035e-01
ZNF317	zinc finger protein 317	52.782	3.640e-02	0.022848	1.122e-01	0.7990	1.018e-03	8.895e-01
CDYL	chromodomain Y like	59.087	3.307e-02	0.020762	1.122e-01	0.7988	1.681e-06	6.146e-01
MPDU1	mannose-P-dolichol utilization defect 1	21.096	4.836e-02	0.030405	1.123e-01	0.7988	2.690e-03	7.410e-01
ARL6IP4	ADP ribosylation factor like GTPase 6 interacting protein 4	21.686	5.743e-02	0.036116	1.124e-01	0.7991	5.138e-04	5.959e-01
TMEM18	transmembrane protein 18	23.372	-4.212e-02	0.026464	1.125e-01	0.7991	2.066e-03	8.246e-01
GLUD2	glutamate dehydrogenase 2	2.176	-9.967e-02	0.062699	1.125e-01	0.7988	2.638e-03	9.164e-01
ST3GAL1	ST3 beta-galactoside alpha-2,3-sialyltransferase 1	170.754	-1.787e-02	0.011225	1.125e-01	0.7987	4.873e-04	3.995e-01
COPA	coatomer protein complex subunit alpha	174.758	1.766e-02	0.011090	1.125e-01	0.7983	3.472e-04	4.146e-02
FICD	FIC domain containing	20.871	3.373e-02	0.021196	1.125e-01	0.7981	1.738e-03	6.979e-02
FOXN3	forkhead box N3	115.975	-8.464e-02	0.053182	1.126e-01	0.7980	8.926e-04	9.916e-01
VPS39	VPS39 subunit of HOPS complex	98.759	2.010e-02	0.012629	1.126e-01	0.7977	4.805e-04	7.682e-01
ACAD9	acyl-CoA dehydrogenase family member 9	26.357	-3.385e-02	0.021277	1.126e-01	0.7973	7.122e-04	4.008e-01
SPSB2	splA/ryanodine receptor domain and SOCS box containing 2	14.967	-4.163e-02	0.026167	1.126e-01	0.7969	1.256e-03	8.311e-01
CORO1A	coronin 1A	453.786	-3.021e-02	0.018985	1.127e-01	0.7968	2.152e-04	5.198e-01
ELF4	E74 like ETS transcription factor 4	59.875	3.016e-02	0.018958	1.127e-01	0.7968	1.247e-03	8.987e-01
PARP14	poly(ADP-ribose) polymerase family member 14	675.480	-2.741e-02	0.017241	1.129e-01	0.7979	4.448e-04	9.798e-01
TMX2	thioredoxin related transmembrane protein 2	35.077	3.410e-02	0.021453	1.130e-01	0.7976	1.216e-03	3.348e-01
C16orf72	chromosome 16 open reading frame 72	337.992	-3.569e-02	0.022448	1.130e-01	0.7976	5.022e-04	2.904e-01
SMOC1	SPARC related modular calcium binding 1	2.208	1.456e-01	0.091696	1.130e-01	0.7973	5.261e-04	7.795e-01
NA	NA	18.265	1.175e-01	0.074034	1.132e-01	0.7984	7.434e-04	3.992e-01
WDR70	WD repeat domain 70	44.009	-2.730e-02	0.017213	1.134e-01	0.7987	3.239e-04	1.624e-02
RCBTB1	RCC1 and BTB domain containing protein 1	53.103	-2.154e-02	0.013580	1.138e-01	0.8015	8.055e-04	9.136e-01
ARHGAP9	Rho GTPase activating protein 9	188.267	-3.176e-02	0.020033	1.139e-01	0.8020	3.283e-04	6.214e-01
KLHL24	kelch like family member 24	181.218	-3.652e-02	0.023069	1.140e-01	0.8018	2.422e-04	4.316e-01
KPNB1	karyopherin subunit beta 1	277.629	-2.060e-02	0.012993	1.140e-01	0.8014	1.819e-04	1.708e-01
ZDHHC6	zinc finger DHHC-type containing 6	51.719	-2.067e-02	0.013039	1.140e-01	0.8011	2.151e-04	1.157e-01
TPPP	tubulin polymerization promoting protein	13.208	-5.955e-02	0.037595	1.140e-01	0.8010	3.700e-04	3.931e-02
RRAGA	Ras related GTP binding A	49.941	-2.670e-02	0.016878	1.142e-01	0.8016	2.483e-04	9.699e-01
IBA57	iron-sulfur cluster assembly factor IBA57	26.018	-7.955e-02	0.050204	1.142e-01	0.8012	4.695e-04	1.243e-01
C12orf4	chromosome 12 open reading frame 4	23.842	3.364e-02	0.021236	1.142e-01	0.8010	1.080e-03	6.858e-01
GRAP2	GRB2 related adaptor protein 2	154.488	-1.815e-02	0.011457	1.142e-01	0.8006	5.961e-04	9.471e-01
STOML1	stomatin like 1	14.688	-5.700e-02	0.036007	1.143e-01	0.8007	3.442e-04	6.558e-01
COLQ	collagen like tail subunit of asymmetric acetylcholinesterase	10.453	5.922e-02	0.037390	1.143e-01	0.8004	8.606e-04	1.281e-01
C10orf67	chromosome 10 open reading frame 67	2.751	-1.368e-01	0.086550	1.147e-01	0.8027	5.508e-04	2.109e-02
WDPCP	WD repeat containing planar cell polarity effector	28.296	3.609e-02	0.022817	1.147e-01	0.8024	7.462e-04	5.225e-01
CPOX	coproporphyrinogen oxidase	36.285	-2.714e-02	0.017158	1.148e-01	0.8022	4.468e-04	3.363e-01
VIM	vimentin	606.949	3.284e-02	0.020756	1.148e-01	0.8020	3.590e-04	9.176e-01
VOPP1	VOPP1 WW domain binding protein	70.021	3.269e-02	0.020669	1.148e-01	0.8018	1.421e-03	9.488e-01
BNIP2	BCL2 interacting protein 2	292.671	-1.630e-02	0.010304	1.148e-01	0.8014	1.493e-04	5.221e-01
ARID2	AT-rich interaction domain 2	144.940	1.440e-02	0.009104	1.148e-01	0.8011	3.411e-04	4.206e-01
NRGN	neurogranin	9.441	-5.236e-02	0.033126	1.149e-01	0.8010	7.199e-04	6.702e-01
ZNF345	zinc finger protein 345	16.191	-4.833e-02	0.030577	1.149e-01	0.8008	8.981e-04	6.498e-01
ZNF16	zinc finger protein 16	15.244	-4.623e-02	0.029249	1.149e-01	0.8006	5.183e-04	7.518e-01
PSIP1	PC4 and SFRS1 interacting protein 1	197.396	-1.825e-02	0.011545	1.150e-01	0.8007	4.115e-04	8.987e-01
PGR	progesterone receptor	2.730	-1.495e-01	0.094711	1.151e-01	0.8012	1.377e-03	1.054e-01
RASGRP2	RAS guanyl releasing protein 2	204.867	-1.971e-02	0.012481	1.155e-01	0.8030	5.926e-04	3.535e-01
ZDHHC2	zinc finger DHHC-type palmitoyltransferase 2	169.929	-1.934e-02	0.012254	1.156e-01	0.8034	3.849e-04	9.189e-01
C16orf54	chromosome 16 open reading frame 54	219.899	-1.787e-02	0.011325	1.156e-01	0.8035	4.344e-04	4.988e-01
DNAJB1	DnaJ heat shock protein family (Hsp40) member B1	77.066	1.981e-02	0.012560	1.158e-01	0.8040	5.693e-04	7.034e-01
ARPC5	actin related protein 2/3 complex subunit 5	670.487	-3.117e-02	0.019761	1.159e-01	0.8043	2.944e-04	5.943e-01
PSG4	pregnancy specific beta-1-glycoprotein 4	2.547	-1.576e-01	0.100072	1.159e-01	0.8040	6.951e-04	2.984e-01
RCE1	Ras converting CAAX endopeptidase 1	10.775	-5.646e-02	0.035820	1.160e-01	0.8041	7.200e-04	8.628e-01
CEP78	centrosomal protein 78	58.398	-4.998e-02	0.031703	1.160e-01	0.8038	9.543e-04	4.708e-01
LRRC55	leucine rich repeat containing 55	3.458	-1.342e-01	0.085213	1.160e-01	0.8036	4.239e-04	3.902e-01
SPAG5	sperm associated antigen 5	10.082	4.804e-02	0.030498	1.160e-01	0.8032	4.566e-04	7.815e-01
HSD17B11	hydroxysteroid 17-beta dehydrogenase 11	301.565	-2.229e-02	0.014140	1.161e-01	0.8034	3.514e-04	5.074e-01
NUDT14	nudix hydrolase 14	4.114	-7.937e-02	0.050410	1.161e-01	0.8031	1.151e-03	2.737e-01
PIEZO2	piezo type mechanosensitive ion channel component 2	5.159	-1.148e-01	0.072969	1.162e-01	0.8029	8.179e-04	2.508e-02
BAIAP3	BAI1 associated protein 3	11.644	-6.402e-02	0.040635	1.162e-01	0.8026	1.422e-03	3.845e-01
KLB	klotho beta	11.997	4.135e-02	0.026260	1.163e-01	0.8028	2.831e-04	9.129e-01
AP1AR	adaptor related protein complex 1 associated regulatory protein	30.736	-2.591e-02	0.016457	1.164e-01	0.8033	2.237e-04	2.754e-02
ELP5	elongator acetyltransferase complex subunit 5	13.484	-4.911e-02	0.031199	1.164e-01	0.8031	2.183e-03	5.052e-01
C9orf64	chromosome 9 open reading frame 64	18.972	3.421e-02	0.021733	1.164e-01	0.8027	2.924e-03	1.320e-01
OXER1	oxoeicosanoid receptor 1	9.683	-4.589e-02	0.029152	1.165e-01	0.8027	8.216e-04	7.739e-01
LIMD1	LIM domains containing 1	119.981	1.706e-02	0.010839	1.166e-01	0.8029	6.920e-04	9.526e-01
OLFM4	olfactomedin 4	4.458	1.196e-01	0.075977	1.166e-01	0.8026	1.885e-03	1.242e-01
H3C4	H3 clustered histone 4	34.575	3.451e-02	0.021951	1.169e-01	0.8044	5.176e-04	2.870e-01
SHMT2	serine hydroxymethyltransferase 2	41.093	2.728e-02	0.017352	1.170e-01	0.8046	4.829e-04	7.186e-01
HTR2B	5-hydroxytryptamine receptor 2B	6.573	6.307e-02	0.040191	1.172e-01	0.8052	1.415e-03	1.315e-01
TMEM144	transmembrane protein 144	11.681	5.669e-02	0.036079	1.172e-01	0.8051	2.170e-03	4.698e-01
LRRN4	leucine rich repeat neuronal 4	2.767	-1.094e-01	0.069703	1.172e-01	0.8048	6.289e-04	1.047e-01
POLD3	DNA polymerase delta 3, accessory subunit	30.853	5.303e-02	0.033762	1.173e-01	0.8051	8.062e-04	3.151e-01
NUDT3	nudix hydrolase 3	159.180	3.360e-02	0.021385	1.173e-01	0.8048	1.139e-03	7.033e-01
TFDP1	transcription factor Dp-1	52.371	-3.829e-02	0.024380	1.174e-01	0.8049	5.079e-04	3.733e-01
UCKL1	uridine-cytidine kinase 1 like 1	19.458	-3.230e-02	0.020572	1.174e-01	0.8047	8.434e-04	6.708e-01
MYO15B	myosin XVB	72.705	-3.420e-02	0.021779	1.175e-01	0.8045	1.387e-03	6.381e-01
ZNF160	zinc finger protein 160	75.847	-3.631e-02	0.023133	1.176e-01	0.8048	9.773e-04	1.710e-01
NEB	nebulin	18.001	8.311e-02	0.053004	1.178e-01	0.8058	9.895e-04	6.752e-01
DPM3	dolichyl-phosphate mannosyltransferase subunit 3, regulatory	8.795	4.190e-02	0.026725	1.178e-01	0.8054	2.080e-03	6.995e-01
GTF2B	general transcription factor IIB	60.069	3.039e-02	0.019374	1.178e-01	0.8051	2.418e-04	2.804e-01
ARHGAP8	Rho GTPase activating protein 8	5.009	-1.407e-01	0.089814	1.178e-01	0.8050	8.324e-04	9.506e-02
NBPF19	NBPF member 19	45.970	-2.899e-02	0.018484	1.181e-01	0.8063	5.078e-04	9.422e-01
ELAVL1	ELAV like RNA binding protein 1	64.750	2.044e-02	0.013044	1.181e-01	0.8061	8.574e-04	5.107e-01
SH3GLB2	SH3 domain containing GRB2 like, endophilin B2	49.307	-3.323e-02	0.021215	1.184e-01	0.8073	1.395e-03	4.907e-01
PAK2	p21 (RAC1) activated kinase 2	221.644	2.063e-02	0.013171	1.184e-01	0.8072	1.637e-04	2.600e-01
SLC22A14	solute carrier family 22 member 14	2.488	-1.468e-01	0.093866	1.185e-01	0.8076	5.121e-04	3.754e-01
KCNB1	potassium voltage-gated channel subfamily B member 1	10.712	5.324e-02	0.034034	1.186e-01	0.8075	2.421e-04	1.872e-01
LDHA	lactate dehydrogenase A	91.780	3.494e-02	0.022322	1.186e-01	0.8072	7.714e-04	1.593e-01
TMEM39B	transmembrane protein 39B	9.577	4.652e-02	0.029734	1.187e-01	0.8073	6.254e-04	8.983e-01
SLC12A2	solute carrier family 12 member 2	31.068	2.932e-02	0.018738	1.187e-01	0.8071	4.765e-04	1.401e-01
BRD9	bromodomain containing 9	53.993	-2.455e-02	0.015691	1.188e-01	0.8075	1.062e-03	3.594e-01
CYP2E1	cytochrome P450 family 2 subfamily E member 1	8.540	-1.064e-01	0.068124	1.188e-01	0.8072	4.301e-04	3.875e-01
ERCC6	ERCC excision repair 6, chromatin remodeling factor	97.137	2.396e-02	0.015322	1.190e-01	0.8078	1.617e-03	7.372e-01
POLR1D	RNA polymerase I and III subunit D	107.773	1.944e-02	0.012431	1.190e-01	0.8077	4.547e-04	5.698e-02
CD33	CD33 molecule	28.371	6.103e-02	0.039036	1.191e-01	0.8076	3.201e-03	7.861e-01
SLC35C1	solute carrier family 35 member C1	20.808	3.479e-02	0.022254	1.191e-01	0.8074	4.704e-04	6.122e-01
KIAA1257	KIAA1257	16.584	-4.502e-02	0.028813	1.192e-01	0.8074	1.401e-03	2.217e-01
ZBTB7B	zinc finger and BTB domain containing 7B	105.491	-7.652e-02	0.049014	1.195e-01	0.8095	6.382e-04	2.663e-01
FBXL20	F-box and leucine rich repeat protein 20	73.271	3.186e-02	0.020408	1.196e-01	0.8093	4.040e-04	6.611e-01
ZDHHC11B	zinc finger DHHC-type containing 11B	6.962	-7.576e-02	0.048576	1.198e-01	0.8102	5.593e-04	7.946e-01
DUSP11	dual specificity phosphatase 11	46.079	-2.200e-02	0.014125	1.199e-01	0.8107	5.456e-04	8.981e-02
VWA5B1	von Willebrand factor A domain containing 5B1	4.735	-1.404e-01	0.090171	1.200e-01	0.8109	4.878e-04	3.069e-01
IKZF5	IKAROS family zinc finger 5	55.888	-2.701e-02	0.017352	1.201e-01	0.8113	5.992e-04	2.791e-01
[truncated: 11,430 more rows]

## Sheet: Table 3
Table 3: Gene expression related to treatment response at baseline
[truncated: 13,237 more rows]

## Sheet: Table 4
Table 4: Gene expression related to treatment response at week 8
[truncated: 13,359 more rows]

[truncated: 2 more sheets: Table 5, Table 6]
